# Supplementary material for: Drosophila Adaptation to Viral Infection through Defensive Symbiont Evolution
Source: PLoS Genet. 2016 Sep 29;12(9):e1006297. doi: 10.1371/journal.pgen.1006297 (PMC5042464; doi:10.1371/journal.pgen.1006297)
Supplement: S3 Dataset — (TXT) [file pgen.1006297.s010.txt]

Regime	Population	CladeIII	CladeV	Total
Ancestral	C3_G0	19	77	96
Ancestral	BS2_G0	14	79	93
Ancestral	VS3_G0	12	83	95
Ancestral	BS4_G0	14	76	90
ContSys	CS1_G20	9	87	96
ContSys	CS2_G20	8	85	93
ContSys	CS3_G20	37	59	96
ContSys	CS4_G20	23	73	96
BactSys	BS1_G20	8	87	95
BactSys	BS2_G20	9	87	96
BactSys	BS4_G20	9	86	95
VirSys	VS1_G20	1	95	96
VirSys	VS2_G20	0	95	95
VirSys	VS3_G20	0	95	95
VirSys	VS4_G20	0	95	95
