# Supplementary material for: Drosophila Adaptation to Viral Infection through Defensive Symbiont Evolution
Source: PLoS Genet. 2016 Sep 29;12(9):e1006297. doi: 10.1371/journal.pgen.1006297 (PMC5042464; doi:10.1371/journal.pgen.1006297)
Supplement: S4 Dataset — (TXT) [file pgen.1006297.s011.txt]

Regime	Population	Generation	CladeIII	CladeV	Total
Ancestral	C3_G0	0	19	77	96
Ancestral	BS2_G0	0	14	79	93
Ancestral	VA3	0	12	83	95
Ancestral	BS4_G0	0	14	76	90
VirSys	VA1	5	0	96	96
VirSys	VA2	5	2	94	96
VirSys	VA3	5	5	91	96
VirSys	VA4	5	8	88	96
VirSys	VA1	10	0	96	96
VirSys	VA2	10	0	95	95
VirSys	VA3	10	1	93	94
VirSys	VA4	10	3	93	96
VirSys	VA1	20	1	95	96
VirSys	VA2	20	0	95	95
VirSys	VA3	20	0	95	95
VirSys	VA4	20	0	95	95
