# Supplementary material for: Drosophila Adaptation to Viral Infection through Defensive Symbiont Evolution
Source: PLoS Genet. 2016 Sep 29;12(9):e1006297. doi: 10.1371/journal.pgen.1006297 (PMC5042464; doi:10.1371/journal.pgen.1006297)
Supplement: S5 Dataset — (TXT) [file pgen.1006297.s012.txt]

Mother	Father	Genotype	Clade	RepFull	Time	Status
12	3	12_3	CladeV	12_3_7	0	0
12	3	12_3	CladeV	12_3_7	8	1
12	3	12_3	CladeV	12_3_7	10	1
12	3	12_3	CladeV	12_3_7	11	1
12	3	12_3	CladeV	12_3_7	11	1
12	3	12_3	CladeV	12_3_7	12	1
12	3	12_3	CladeV	12_3_7	13	1
12	3	12_3	CladeV	12_3_7	13	1
12	3	12_3	CladeV	12_3_7	19	1
12	3	12_3	CladeV	12_3_7	21	1
12	3	12_3	CladeV	12_3_8	11	1
12	3	12_3	CladeV	12_3_8	13	1
12	3	12_3	CladeV	12_3_8	17	1
12	3	12_3	CladeV	12_3_8	17	1
12	3	12_3	CladeV	12_3_8	19	1
12	3	12_3	CladeV	12_3_8	19	1
12	3	12_3	CladeV	12_3_8	20	1
12	3	12_3	CladeV	12_3_8	20	1
12	3	12_3	CladeV	12_3_8	21	1
12	3	12_3	CladeV	12_3_8	21	1
12	3	12_3	CladeV	12_3_9	12	1
12	3	12_3	CladeV	12_3_9	12	1
12	3	12_3	CladeV	12_3_9	12	1
12	3	12_3	CladeV	12_3_9	13	1
12	3	12_3	CladeV	12_3_9	13	1
12	3	12_3	CladeV	12_3_9	13	1
12	3	12_3	CladeV	12_3_9	15	1
12	3	12_3	CladeV	12_3_9	16	1
12	3	12_3	CladeV	12_3_9	17	1
12	3	12_3	CladeV	12_3_9	18	1
12	3	12_3	CladeV	12_3_1	17	1
12	3	12_3	CladeV	12_3_2	5	1
12	3	12_3	CladeV	12_3_2	8	1
12	3	12_3	CladeV	12_3_2	14	1
12	3	12_3	CladeV	12_3_2	14	1
12	3	12_3	CladeV	12_3_2	15	1
12	3	12_3	CladeV	12_3_2	15	1
12	3	12_3	CladeV	12_3_2	19	1
12	3	12_3	CladeV	12_3_2	20	1
12	3	12_3	CladeV	12_3_2	20	1
12	3	12_3	CladeV	12_3_2	21	1
12	3	12_3	CladeV	12_3_3	9	1
12	3	12_3	CladeV	12_3_3	9	1
12	3	12_3	CladeV	12_3_3	14	1
12	3	12_3	CladeV	12_3_3	15	1
12	3	12_3	CladeV	12_3_3	16	1
12	3	12_3	CladeV	12_3_3	16	1
12	3	12_3	CladeV	12_3_3	16	1
12	3	12_3	CladeV	12_3_3	20	1
12	3	12_3	CladeV	12_3_3	21	1
12	3	12_3	CladeV	12_3_3	21	1
12	3	12_3	CladeV	12_3_4	7	1
12	3	12_3	CladeV	12_3_4	7	1
12	3	12_3	CladeV	12_3_4	8	1
12	3	12_3	CladeV	12_3_4	9	1
12	3	12_3	CladeV	12_3_4	11	1
12	3	12_3	CladeV	12_3_4	12	1
12	3	12_3	CladeV	12_3_4	12	1
12	3	12_3	CladeV	12_3_4	12	1
12	3	12_3	CladeV	12_3_4	13	1
12	3	12_3	CladeV	12_3_4	21	1
12	3	12_3	CladeV	12_3_1	8	1
12	3	12_3	CladeV	12_3_1	8	1
12	3	12_3	CladeV	12_3_1	8	1
12	3	12_3	CladeV	12_3_1	11	1
12	3	12_3	CladeV	12_3_1	11	1
12	3	12_3	CladeV	12_3_1	12	1
12	3	12_3	CladeV	12_3_1	13	1
12	3	12_3	CladeV	12_3_1	13	1
12	3	12_3	CladeV	12_3_1	16	1
12	3	12_3	CladeV	12_3_5	19	1
12	3	12_3	CladeV	12_3_6	10	1
12	3	12_3	CladeV	12_3_6	10	1
12	3	12_3	CladeV	12_3_6	12	1
12	3	12_3	CladeV	12_3_6	12	1
12	3	12_3	CladeV	12_3_6	13	1
12	3	12_3	CladeV	12_3_6	13	1
12	3	12_3	CladeV	12_3_6	13	1
12	3	12_3	CladeV	12_3_6	17	1
12	3	12_3	CladeV	12_3_6	21	1
12	3	12_3	CladeV	12_3_6	21	1
12	3	12_3	CladeV	12_3_5	15	1
12	3	12_3	CladeV	12_3_5	16	1
12	3	12_3	CladeV	12_3_5	17	1
12	3	12_3	CladeV	12_3_5	12	1
12	3	12_3	CladeV	12_3_5	12	1
12	3	12_3	CladeV	12_3_5	13	1
12	3	12_3	CladeV	12_3_5	13	1
12	3	12_3	CladeV	12_3_5	13	1
12	3	12_3	CladeV	12_3_5	15	1
15	4	15_4	CladeV	15_4_3	12	1
15	4	15_4	CladeV	15_4_4	0	0
15	4	15_4	CladeV	15_4_3	12	1
15	4	15_4	CladeV	15_4_3	12	1
15	4	15_4	CladeV	15_4_3	0	0
15	4	15_4	CladeV	15_4_3	6	1
15	4	15_4	CladeV	15_4_3	8	1
15	4	15_4	CladeV	15_4_3	8	1
15	4	15_4	CladeV	15_4_3	8	1
15	4	15_4	CladeV	15_4_3	10	1
15	4	15_4	CladeV	15_4_3	11	1
15	4	15_4	CladeV	15_4_1	7	1
15	4	15_4	CladeV	15_4_1	8	1
15	4	15_4	CladeV	15_4_1	8	1
15	4	15_4	CladeV	15_4_1	10	1
15	4	15_4	CladeV	15_4_1	11	1
15	4	15_4	CladeV	15_4_1	11	1
15	4	15_4	CladeV	15_4_1	11	1
15	4	15_4	CladeV	15_4_1	12	1
15	4	15_4	CladeV	15_4_1	12	1
15	4	15_4	CladeV	15_4_1	13	1
15	4	15_4	CladeV	15_4_2	0	0
15	4	15_4	CladeV	15_4_2	6	1
15	4	15_4	CladeV	15_4_2	6	1
15	4	15_4	CladeV	15_4_2	7	1
15	4	15_4	CladeV	15_4_2	8	1
15	4	15_4	CladeV	15_4_2	9	1
15	4	15_4	CladeV	15_4_2	13	1
15	4	15_4	CladeV	15_4_2	13	1
15	4	15_4	CladeV	15_4_2	16	1
15	4	15_4	CladeV	15_4_2	16	1
15	4	15_4	CladeV	15_4_7	7	1
15	4	15_4	CladeV	15_4_7	8	1
15	4	15_4	CladeV	15_4_7	8	1
15	4	15_4	CladeV	15_4_7	9	1
15	4	15_4	CladeV	15_4_7	9	1
15	4	15_4	CladeV	15_4_7	10	1
15	4	15_4	CladeV	15_4_7	11	1
15	4	15_4	CladeV	15_4_7	12	1
15	4	15_4	CladeV	15_4_7	12	1
15	4	15_4	CladeV	15_4_7	16	1
15	4	15_4	CladeV	15_4_8	6	1
15	4	15_4	CladeV	15_4_8	7	1
15	4	15_4	CladeV	15_4_8	7	1
15	4	15_4	CladeV	15_4_8	8	1
15	4	15_4	CladeV	15_4_8	8	1
15	4	15_4	CladeV	15_4_8	8	1
15	4	15_4	CladeV	15_4_8	9	1
15	4	15_4	CladeV	15_4_8	11	1
15	4	15_4	CladeV	15_4_8	13	1
15	4	15_4	CladeV	15_4_8	13	1
15	4	15_4	CladeV	15_4_9	5	1
15	4	15_4	CladeV	15_4_9	5	1
15	4	15_4	CladeV	15_4_9	7	1
15	4	15_4	CladeV	15_4_9	7	1
15	4	15_4	CladeV	15_4_9	8	1
15	4	15_4	CladeV	15_4_9	11	1
15	4	15_4	CladeV	15_4_9	11	1
15	4	15_4	CladeV	15_4_9	12	1
15	4	15_4	CladeV	15_4_9	21	1
15	4	15_4	CladeV	15_4_9	21	1
15	4	15_4	CladeV	15_4_5	13	1
15	4	15_4	CladeV	15_4_6	5	1
15	4	15_4	CladeV	15_4_6	6	1
15	4	15_4	CladeV	15_4_6	6	1
15	4	15_4	CladeV	15_4_6	7	1
15	4	15_4	CladeV	15_4_6	8	1
15	4	15_4	CladeV	15_4_6	8	1
15	4	15_4	CladeV	15_4_6	9	1
15	4	15_4	CladeV	15_4_6	10	1
15	4	15_4	CladeV	15_4_6	11	1
15	4	15_4	CladeV	15_4_6	13	1
15	4	15_4	CladeV	15_4_4	9	1
15	4	15_4	CladeV	15_4_4	10	1
15	4	15_4	CladeV	15_4_4	11	1
15	4	15_4	CladeV	15_4_4	12	1
15	4	15_4	CladeV	15_4_4	12	1
15	4	15_4	CladeV	15_4_4	12	1
15	4	15_4	CladeV	15_4_4	13	1
15	4	15_4	CladeV	15_4_5	0	0
15	4	15_4	CladeV	15_4_5	8	1
15	4	15_4	CladeV	15_4_5	8	1
15	4	15_4	CladeV	15_4_5	9	1
15	4	15_4	CladeV	15_4_4	7	1
15	4	15_4	CladeV	15_4_4	7	1
15	4	15_4	CladeV	15_4_5	10	1
15	4	15_4	CladeV	15_4_5	11	1
15	4	15_4	CladeV	15_4_5	12	1
15	4	15_4	CladeV	15_4_5	9	1
15	4	15_4	CladeV	15_4_5	9	1
18	9	18_9	CladeV	18_9_5	15	1
18	9	18_9	CladeV	18_9_5	16	1
18	9	18_9	CladeV	18_9_5	16	1
18	9	18_9	CladeV	18_9_5	17	1
18	9	18_9	CladeV	18_9_5	15	1
18	9	18_9	CladeV	18_9_5	10	1
18	9	18_9	CladeV	18_9_5	14	1
18	9	18_9	CladeV	18_9_5	14	1
18	9	18_9	CladeV	18_9_6	18	1
18	9	18_9	CladeV	18_9_6	20	1
18	9	18_9	CladeV	18_9_6	21	1
18	9	18_9	CladeV	18_9_7	8	1
18	9	18_9	CladeV	18_9_7	9	1
18	9	18_9	CladeV	18_9_5	17	1
18	9	18_9	CladeV	18_9_6	0	0
18	9	18_9	CladeV	18_9_6	5	1
18	9	18_9	CladeV	18_9_6	7	1
18	9	18_9	CladeV	18_9_6	9	1
18	9	18_9	CladeV	18_9_6	14	1
18	9	18_9	CladeV	18_9_6	15	1
18	9	18_9	CladeV	18_9_6	18	1
18	9	18_9	CladeV	18_9_4	12	1
18	9	18_9	CladeV	18_9_4	13	1
18	9	18_9	CladeV	18_9_4	14	1
18	9	18_9	CladeV	18_9_4	14	1
18	9	18_9	CladeV	18_9_4	14	1
18	9	18_9	CladeV	18_9_4	15	1
18	9	18_9	CladeV	18_9_4	16	1
18	9	18_9	CladeV	18_9_4	17	1
18	9	18_9	CladeV	18_9_4	18	1
18	9	18_9	CladeV	18_9_4	20	1
18	9	18_9	CladeV	18_9_5	9	1
18	9	18_9	CladeV	18_9_1	7	1
18	9	18_9	CladeV	18_9_1	7	1
18	9	18_9	CladeV	18_9_1	9	1
18	9	18_9	CladeV	18_9_1	10	1
18	9	18_9	CladeV	18_9_1	11	1
18	9	18_9	CladeV	18_9_1	12	1
18	9	18_9	CladeV	18_9_1	16	1
18	9	18_9	CladeV	18_9_1	17	1
18	9	18_9	CladeV	18_9_1	17	1
18	9	18_9	CladeV	18_9_1	17	1
18	9	18_9	CladeV	18_9_2	7	1
18	9	18_9	CladeV	18_9_2	12	1
18	9	18_9	CladeV	18_9_2	13	1
18	9	18_9	CladeV	18_9_2	13	1
18	9	18_9	CladeV	18_9_2	14	1
18	9	18_9	CladeV	18_9_2	15	1
18	9	18_9	CladeV	18_9_2	16	1
18	9	18_9	CladeV	18_9_2	16	1
18	9	18_9	CladeV	18_9_2	17	1
18	9	18_9	CladeV	18_9_2	17	1
18	9	18_9	CladeV	18_9_3	9	1
18	9	18_9	CladeV	18_9_3	9	1
18	9	18_9	CladeV	18_9_3	10	1
18	9	18_9	CladeV	18_9_3	14	1
18	9	18_9	CladeV	18_9_3	15	1
18	9	18_9	CladeV	18_9_3	19	1
18	9	18_9	CladeV	18_9_3	19	1
18	9	18_9	CladeV	18_9_3	19	1
18	9	18_9	CladeV	18_9_3	19	1
18	9	18_9	CladeV	18_9_3	21	1
18	9	18_9	CladeV	18_9_8	6	1
18	9	18_9	CladeV	18_9_8	7	1
18	9	18_9	CladeV	18_9_8	9	1
18	9	18_9	CladeV	18_9_8	10	1
18	9	18_9	CladeV	18_9_8	11	1
18	9	18_9	CladeV	18_9_8	11	1
18	9	18_9	CladeV	18_9_8	13	1
18	9	18_9	CladeV	18_9_8	13	1
18	9	18_9	CladeV	18_9_8	16	1
18	9	18_9	CladeV	18_9_8	20	1
18	9	18_9	CladeV	18_9_9	6	1
18	9	18_9	CladeV	18_9_9	7	1
18	9	18_9	CladeV	18_9_9	9	1
18	9	18_9	CladeV	18_9_9	12	1
18	9	18_9	CladeV	18_9_9	14	1
18	9	18_9	CladeV	18_9_9	15	1
18	9	18_9	CladeV	18_9_9	15	1
18	9	18_9	CladeV	18_9_9	16	1
18	9	18_9	CladeV	18_9_9	16	1
18	9	18_9	CladeV	18_9_9	17	1
18	9	18_9	CladeV	18_9_7	11	1
18	9	18_9	CladeV	18_9_7	15	1
18	9	18_9	CladeV	18_9_7	15	1
18	9	18_9	CladeV	18_9_7	16	1
18	9	18_9	CladeV	18_9_7	16	1
18	9	18_9	CladeV	18_9_7	18	1
18	9	18_9	CladeV	18_9_7	18	1
18	9	18_9	CladeV	18_9_7	11	1
26	36	26_36	CladeV	26_36_5	15	1
26	36	26_36	CladeV	26_36_5	15	1
26	36	26_36	CladeV	26_36_5	17	1
26	36	26_36	CladeV	26_36_5	19	1
26	36	26_36	CladeV	26_36_5	21	1
26	36	26_36	CladeV	26_36_6	9	1
26	36	26_36	CladeV	26_36_6	12	1
26	36	26_36	CladeV	26_36_6	13	1
26	36	26_36	CladeV	26_36_6	16	1
26	36	26_36	CladeV	26_36_5	12	1
26	36	26_36	CladeV	26_36_5	12	1
26	36	26_36	CladeV	26_36_5	13	1
26	36	26_36	CladeV	26_36_5	14	1
26	36	26_36	CladeV	26_36_4	7	1
26	36	26_36	CladeV	26_36_4	13	1
26	36	26_36	CladeV	26_36_4	13	1
26	36	26_36	CladeV	26_36_4	14	1
26	36	26_36	CladeV	26_36_4	15	1
26	36	26_36	CladeV	26_36_4	16	1
26	36	26_36	CladeV	26_36_4	18	1
26	36	26_36	CladeV	26_36_4	20	1
26	36	26_36	CladeV	26_36_4	21	1
26	36	26_36	CladeV	26_36_5	0	0
26	36	26_36	CladeV	26_36_1	0	0
26	36	26_36	CladeV	26_36_1	6	1
26	36	26_36	CladeV	26_36_1	8	1
26	36	26_36	CladeV	26_36_1	9	1
26	36	26_36	CladeV	26_36_1	12	1
26	36	26_36	CladeV	26_36_1	13	1
26	36	26_36	CladeV	26_36_1	13	1
26	36	26_36	CladeV	26_36_1	13	1
26	36	26_36	CladeV	26_36_1	17	1
26	36	26_36	CladeV	26_36_1	21	1
26	36	26_36	CladeV	26_36_2	8	1
26	36	26_36	CladeV	26_36_2	11	1
26	36	26_36	CladeV	26_36_2	13	1
26	36	26_36	CladeV	26_36_6	19	1
26	36	26_36	CladeV	26_36_6	19	1
26	36	26_36	CladeV	26_36_6	20	1
26	36	26_36	CladeV	26_36_6	20	1
26	36	26_36	CladeV	26_36_6	21	1
26	36	26_36	CladeV	26_36_6	21	1
26	36	26_36	CladeV	26_36_7	8	1
26	36	26_36	CladeV	26_36_7	13	1
26	36	26_36	CladeV	26_36_7	13	1
26	36	26_36	CladeV	26_36_7	14	1
26	36	26_36	CladeV	26_36_7	14	1
26	36	26_36	CladeV	26_36_7	15	1
26	36	26_36	CladeV	26_36_7	16	1
26	36	26_36	CladeV	26_36_7	16	1
26	36	26_36	CladeV	26_36_7	21	1
26	36	26_36	CladeV	26_36_7	21	1
26	36	26_36	CladeV	26_36_8	0	0
26	36	26_36	CladeV	26_36_8	8	1
26	36	26_36	CladeV	26_36_8	10	1
26	36	26_36	CladeV	26_36_8	12	1
26	36	26_36	CladeV	26_36_8	13	1
26	36	26_36	CladeV	26_36_8	13	1
26	36	26_36	CladeV	26_36_8	14	1
26	36	26_36	CladeV	26_36_8	17	1
26	36	26_36	CladeV	26_36_8	17	1
26	36	26_36	CladeV	26_36_8	21	1
26	36	26_36	CladeV	26_36_3	16	1
26	36	26_36	CladeV	26_36_2	13	1
26	36	26_36	CladeV	26_36_2	14	1
26	36	26_36	CladeV	26_36_2	14	1
26	36	26_36	CladeV	26_36_2	15	1
26	36	26_36	CladeV	26_36_2	18	1
26	36	26_36	CladeV	26_36_2	19	1
26	36	26_36	CladeV	26_36_2	21	1
26	36	26_36	CladeV	26_36_3	7	1
26	36	26_36	CladeV	26_36_3	11	1
26	36	26_36	CladeV	26_36_3	13	1
26	36	26_36	CladeV	26_36_3	16	1
26	36	26_36	CladeV	26_36_3	16	1
26	36	26_36	CladeV	26_36_3	21	1
26	36	26_36	CladeV	26_36_3	18	1
26	36	26_36	CladeV	26_36_3	20	1
26	36	26_36	CladeV	26_36_3	21	1
26	36	26_36	CladeV	26_36_4	0	0
3	12	12_3	CladeIII	3_12_5	13	1
3	12	12_3	CladeIII	3_12_5	15	1
3	12	12_3	CladeIII	3_12_5	10	1
3	12	12_3	CladeIII	3_12_5	11	1
3	12	12_3	CladeIII	3_12_5	8	1
3	12	12_3	CladeIII	3_12_5	8	1
3	12	12_3	CladeIII	3_12_5	8	1
3	12	12_3	CladeIII	3_12_6	20	1
3	12	12_3	CladeIII	3_12_6	21	1
3	12	12_3	CladeIII	3_12_6	21	1
3	12	12_3	CladeIII	3_12_7	0	0
3	12	12_3	CladeIII	3_12_5	16	1
3	12	12_3	CladeIII	3_12_5	16	1
3	12	12_3	CladeIII	3_12_6	0	0
3	12	12_3	CladeIII	3_12_6	6	1
3	12	12_3	CladeIII	3_12_6	7	1
3	12	12_3	CladeIII	3_12_6	13	1
3	12	12_3	CladeIII	3_12_6	13	1
3	12	12_3	CladeIII	3_12_6	15	1
3	12	12_3	CladeIII	3_12_6	16	1
3	12	12_3	CladeIII	3_12_4	0	0
3	12	12_3	CladeIII	3_12_4	8	1
3	12	12_3	CladeIII	3_12_4	9	1
3	12	12_3	CladeIII	3_12_4	9	1
3	12	12_3	CladeIII	3_12_4	14	1
3	12	12_3	CladeIII	3_12_4	15	1
3	12	12_3	CladeIII	3_12_4	17	1
3	12	12_3	CladeIII	3_12_4	17	1
3	12	12_3	CladeIII	3_12_4	18	1
3	12	12_3	CladeIII	3_12_4	21	1
3	12	12_3	CladeIII	3_12_5	7	1
3	12	12_3	CladeIII	3_12_1	3	1
3	12	12_3	CladeIII	3_12_1	5	1
3	12	12_3	CladeIII	3_12_1	7	1
3	12	12_3	CladeIII	3_12_1	8	1
3	12	12_3	CladeIII	3_12_1	8	1
3	12	12_3	CladeIII	3_12_1	9	1
3	12	12_3	CladeIII	3_12_1	13	1
3	12	12_3	CladeIII	3_12_1	17	1
3	12	12_3	CladeIII	3_12_1	18	1
3	12	12_3	CladeIII	3_12_1	19	1
3	12	12_3	CladeIII	3_12_2	3	1
3	12	12_3	CladeIII	3_12_2	5	1
3	12	12_3	CladeIII	3_12_2	11	1
3	12	12_3	CladeIII	3_12_2	11	1
3	12	12_3	CladeIII	3_12_2	12	1
3	12	12_3	CladeIII	3_12_2	12	1
3	12	12_3	CladeIII	3_12_2	12	1
3	12	12_3	CladeIII	3_12_2	13	1
3	12	12_3	CladeIII	3_12_2	13	1
3	12	12_3	CladeIII	3_12_2	13	1
3	12	12_3	CladeIII	3_12_3	5	1
3	12	12_3	CladeIII	3_12_3	6	1
3	12	12_3	CladeIII	3_12_3	7	1
3	12	12_3	CladeIII	3_12_3	7	1
3	12	12_3	CladeIII	3_12_3	8	1
3	12	12_3	CladeIII	3_12_3	11	1
3	12	12_3	CladeIII	3_12_3	12	1
3	12	12_3	CladeIII	3_12_3	15	1
3	12	12_3	CladeIII	3_12_3	18	1
3	12	12_3	CladeIII	3_12_3	21	1
3	12	12_3	CladeIII	3_12_8	7	1
3	12	12_3	CladeIII	3_12_8	8	1
3	12	12_3	CladeIII	3_12_8	9	1
3	12	12_3	CladeIII	3_12_8	10	1
3	12	12_3	CladeIII	3_12_8	10	1
3	12	12_3	CladeIII	3_12_8	10	1
3	12	12_3	CladeIII	3_12_8	12	1
3	12	12_3	CladeIII	3_12_8	12	1
3	12	12_3	CladeIII	3_12_8	12	1
3	12	12_3	CladeIII	3_12_8	15	1
3	12	12_3	CladeIII	3_12_9	7	1
3	12	12_3	CladeIII	3_12_9	12	1
3	12	12_3	CladeIII	3_12_9	17	1
3	12	12_3	CladeIII	3_12_9	17	1
3	12	12_3	CladeIII	3_12_9	0	0
3	12	12_3	CladeIII	3_12_9	0	0
3	12	12_3	CladeIII	3_12_9	0	0
3	12	12_3	CladeIII	3_12_9	0	0
3	12	12_3	CladeIII	3_12_9	0	0
3	12	12_3	CladeIII	3_12_9	0	0
3	12	12_3	CladeIII	3_12_7	9	1
3	12	12_3	CladeIII	3_12_7	10	1
3	12	12_3	CladeIII	3_12_7	12	1
3	12	12_3	CladeIII	3_12_7	12	1
3	12	12_3	CladeIII	3_12_7	12	1
3	12	12_3	CladeIII	3_12_7	12	1
3	12	12_3	CladeIII	3_12_7	13	1
3	12	12_3	CladeIII	3_12_7	4	1
3	12	12_3	CladeIII	3_12_7	6	1
30	54	30_54	CladeV	30_54_1	10	1
30	54	30_54	CladeV	30_54_1	13	1
30	54	30_54	CladeV	30_54_1	13	1
30	54	30_54	CladeV	30_54_1	14	1
30	54	30_54	CladeV	30_54_1	16	1
30	54	30_54	CladeV	30_54_1	17	1
30	54	30_54	CladeV	30_54_2	5	1
30	54	30_54	CladeV	30_54_2	8	1
30	54	30_54	CladeV	30_54_2	9	1
30	54	30_54	CladeV	30_54_2	11	1
30	54	30_54	CladeV	30_54_1	10	1
30	54	30_54	CladeV	30_54_1	13	1
30	54	30_54	CladeV	30_54_1	13	1
30	54	30_54	CladeV	30_54_1	13	1
30	54	30_54	CladeV	30_54_4	11	1
30	54	30_54	CladeV	30_54_4	11	1
30	54	30_54	CladeV	30_54_4	12	1
30	54	30_54	CladeV	30_54_4	15	1
30	54	30_54	CladeV	30_54_4	16	1
30	54	30_54	CladeV	30_54_4	16	1
30	54	30_54	CladeV	30_54_4	16	1
30	54	30_54	CladeV	30_54_4	17	1
30	54	30_54	CladeV	30_54_4	18	1
30	54	30_54	CladeV	30_54_4	19	1
30	54	30_54	CladeV	30_54_5	9	1
30	54	30_54	CladeV	30_54_5	10	1
30	54	30_54	CladeV	30_54_5	11	1
30	54	30_54	CladeV	30_54_5	12	1
30	54	30_54	CladeV	30_54_5	12	1
30	54	30_54	CladeV	30_54_5	13	1
30	54	30_54	CladeV	30_54_5	14	1
30	54	30_54	CladeV	30_54_5	16	1
30	54	30_54	CladeV	30_54_5	17	1
30	54	30_54	CladeV	30_54_5	19	1
30	54	30_54	CladeV	30_54_6	9	1
30	54	30_54	CladeV	30_54_6	9	1
30	54	30_54	CladeV	30_54_6	10	1
30	54	30_54	CladeV	30_54_6	13	1
30	54	30_54	CladeV	30_54_6	13	1
30	54	30_54	CladeV	30_54_6	16	1
30	54	30_54	CladeV	30_54_6	16	1
30	54	30_54	CladeV	30_54_6	16	1
30	54	30_54	CladeV	30_54_6	17	1
30	54	30_54	CladeV	30_54_6	17	1
30	54	30_54	CladeV	30_54_7	8	1
30	54	30_54	CladeV	30_54_7	10	1
30	54	30_54	CladeV	30_54_7	10	1
30	54	30_54	CladeV	30_54_7	13	1
30	54	30_54	CladeV	30_54_7	13	1
30	54	30_54	CladeV	30_54_7	13	1
30	54	30_54	CladeV	30_54_7	15	1
30	54	30_54	CladeV	30_54_7	16	1
30	54	30_54	CladeV	30_54_7	16	1
30	54	30_54	CladeV	30_54_7	17	1
30	54	30_54	CladeV	30_54_8	0	0
30	54	30_54	CladeV	30_54_8	10	1
30	54	30_54	CladeV	30_54_8	14	1
30	54	30_54	CladeV	30_54_8	15	1
30	54	30_54	CladeV	30_54_8	17	1
30	54	30_54	CladeV	30_54_8	19	1
30	54	30_54	CladeV	30_54_8	0	0
30	54	30_54	CladeV	30_54_8	0	0
30	54	30_54	CladeV	30_54_8	0	0
30	54	30_54	CladeV	30_54_8	0	0
30	54	30_54	CladeV	30_54_3	13	1
30	54	30_54	CladeV	30_54_3	13	1
30	54	30_54	CladeV	30_54_2	12	1
30	54	30_54	CladeV	30_54_2	12	1
30	54	30_54	CladeV	30_54_2	13	1
30	54	30_54	CladeV	30_54_2	16	1
30	54	30_54	CladeV	30_54_2	16	1
30	54	30_54	CladeV	30_54_2	19	1
30	54	30_54	CladeV	30_54_3	8	1
30	54	30_54	CladeV	30_54_3	10	1
30	54	30_54	CladeV	30_54_3	11	1
30	54	30_54	CladeV	30_54_3	11	1
30	54	30_54	CladeV	30_54_3	12	1
30	54	30_54	CladeV	30_54_3	17	1
30	54	30_54	CladeV	30_54_3	15	1
30	54	30_54	CladeV	30_54_3	16	1
36	26	26_36	CladeIII	36_26_5	17	1
36	26	26_36	CladeIII	36_26_6	13	1
36	26	26_36	CladeIII	36_26_6	13	1
36	26	26_36	CladeIII	36_26_6	14	1
36	26	26_36	CladeIII	36_26_6	16	1
36	26	26_36	CladeIII	36_26_6	17	1
36	26	26_36	CladeIII	36_26_7	8	1
36	26	26_36	CladeIII	36_26_7	10	1
36	26	26_36	CladeIII	36_26_7	10	1
36	26	26_36	CladeIII	36_26_6	9	1
36	26	26_36	CladeIII	36_26_6	10	1
36	26	26_36	CladeIII	36_26_6	10	1
36	26	26_36	CladeIII	36_26_6	11	1
36	26	26_36	CladeIII	36_26_6	12	1
36	26	26_36	CladeIII	36_26_1	0	0
36	26	26_36	CladeIII	36_26_1	3	1
36	26	26_36	CladeIII	36_26_1	9	1
36	26	26_36	CladeIII	36_26_1	9	1
36	26	26_36	CladeIII	36_26_1	12	1
36	26	26_36	CladeIII	36_26_1	12	1
36	26	26_36	CladeIII	36_26_1	12	1
36	26	26_36	CladeIII	36_26_1	13	1
36	26	26_36	CladeIII	36_26_1	14	1
36	26	26_36	CladeIII	36_26_1	15	1
36	26	26_36	CladeIII	36_26_2	5	1
36	26	26_36	CladeIII	36_26_2	9	1
36	26	26_36	CladeIII	36_26_2	9	1
36	26	26_36	CladeIII	36_26_2	9	1
36	26	26_36	CladeIII	36_26_2	10	1
36	26	26_36	CladeIII	36_26_2	11	1
36	26	26_36	CladeIII	36_26_2	12	1
36	26	26_36	CladeIII	36_26_2	13	1
36	26	26_36	CladeIII	36_26_2	15	1
36	26	26_36	CladeIII	36_26_2	17	1
36	26	26_36	CladeIII	36_26_3	6	1
36	26	26_36	CladeIII	36_26_3	8	1
36	26	26_36	CladeIII	36_26_3	8	1
36	26	26_36	CladeIII	36_26_3	8	1
36	26	26_36	CladeIII	36_26_3	9	1
36	26	26_36	CladeIII	36_26_3	9	1
36	26	26_36	CladeIII	36_26_3	11	1
36	26	26_36	CladeIII	36_26_3	13	1
36	26	26_36	CladeIII	36_26_3	14	1
36	26	26_36	CladeIII	36_26_3	14	1
36	26	26_36	CladeIII	36_26_4	5	1
36	26	26_36	CladeIII	36_26_4	5	1
36	26	26_36	CladeIII	36_26_4	7	1
36	26	26_36	CladeIII	36_26_4	8	1
36	26	26_36	CladeIII	36_26_4	9	1
36	26	26_36	CladeIII	36_26_4	10	1
36	26	26_36	CladeIII	36_26_4	12	1
36	26	26_36	CladeIII	36_26_4	13	1
36	26	26_36	CladeIII	36_26_4	13	1
36	26	26_36	CladeIII	36_26_4	15	1
36	26	26_36	CladeIII	36_26_5	7	1
36	26	26_36	CladeIII	36_26_5	7	1
36	26	26_36	CladeIII	36_26_5	8	1
36	26	26_36	CladeIII	36_26_5	8	1
36	26	26_36	CladeIII	36_26_5	12	1
36	26	26_36	CladeIII	36_26_5	12	1
36	26	26_36	CladeIII	36_26_5	12	1
36	26	26_36	CladeIII	36_26_5	14	1
36	26	26_36	CladeIII	36_26_5	15	1
36	26	26_36	CladeIII	36_26_8	0	0
36	26	26_36	CladeIII	36_26_7	11	1
36	26	26_36	CladeIII	36_26_7	11	1
36	26	26_36	CladeIII	36_26_7	12	1
36	26	26_36	CladeIII	36_26_7	13	1
36	26	26_36	CladeIII	36_26_7	13	1
36	26	26_36	CladeIII	36_26_7	13	1
36	26	26_36	CladeIII	36_26_7	15	1
36	26	26_36	CladeIII	36_26_8	10	1
36	26	26_36	CladeIII	36_26_8	10	1
36	26	26_36	CladeIII	36_26_8	11	1
36	26	26_36	CladeIII	36_26_8	11	1
36	26	26_36	CladeIII	36_26_8	16	1
36	26	26_36	CladeIII	36_26_8	0	0
36	26	26_36	CladeIII	36_26_8	0	0
36	26	26_36	CladeIII	36_26_8	0	0
36	26	26_36	CladeIII	36_26_8	0	0
4	15	15_4	CladeIII	4_15_5	10	1
4	15	15_4	CladeIII	4_15_5	11	1
4	15	15_4	CladeIII	4_15_5	10	1
4	15	15_4	CladeIII	4_15_5	10	1
4	15	15_4	CladeIII	4_15_6	4	1
4	15	15_4	CladeIII	4_15_6	8	1
4	15	15_4	CladeIII	4_15_5	12	1
4	15	15_4	CladeIII	4_15_5	12	1
4	15	15_4	CladeIII	4_15_5	7	1
4	15	15_4	CladeIII	4_15_5	8	1
4	15	15_4	CladeIII	4_15_5	9	1
4	15	15_4	CladeIII	4_15_4	0	0
4	15	15_4	CladeIII	4_15_4	3	1
4	15	15_4	CladeIII	4_15_4	6	1
4	15	15_4	CladeIII	4_15_4	7	1
4	15	15_4	CladeIII	4_15_4	7	1
4	15	15_4	CladeIII	4_15_4	8	1
4	15	15_4	CladeIII	4_15_4	8	1
4	15	15_4	CladeIII	4_15_4	10	1
4	15	15_4	CladeIII	4_15_4	21	1
4	15	15_4	CladeIII	4_15_4	21	1
4	15	15_4	CladeIII	4_15_5	6	1
4	15	15_4	CladeIII	4_15_1	5	1
4	15	15_4	CladeIII	4_15_1	7	1
4	15	15_4	CladeIII	4_15_1	8	1
4	15	15_4	CladeIII	4_15_1	8	1
4	15	15_4	CladeIII	4_15_1	8	1
4	15	15_4	CladeIII	4_15_1	9	1
4	15	15_4	CladeIII	4_15_1	10	1
4	15	15_4	CladeIII	4_15_1	10	1
4	15	15_4	CladeIII	4_15_1	12	1
4	15	15_4	CladeIII	4_15_1	21	1
4	15	15_4	CladeIII	4_15_2	8	1
4	15	15_4	CladeIII	4_15_6	9	1
4	15	15_4	CladeIII	4_15_6	9	1
4	15	15_4	CladeIII	4_15_6	9	1
4	15	15_4	CladeIII	4_15_6	9	1
4	15	15_4	CladeIII	4_15_6	10	1
4	15	15_4	CladeIII	4_15_6	12	1
4	15	15_4	CladeIII	4_15_6	21	1
4	15	15_4	CladeIII	4_15_6	21	1
4	15	15_4	CladeIII	4_15_2	13	1
4	15	15_4	CladeIII	4_15_3	3	1
4	15	15_4	CladeIII	4_15_3	5	1
4	15	15_4	CladeIII	4_15_3	6	1
4	15	15_4	CladeIII	4_15_3	8	1
4	15	15_4	CladeIII	4_15_3	9	1
4	15	15_4	CladeIII	4_15_3	9	1
4	15	15_4	CladeIII	4_15_3	9	1
4	15	15_4	CladeIII	4_15_3	9	1
4	15	15_4	CladeIII	4_15_3	12	1
4	15	15_4	CladeIII	4_15_3	12	1
4	15	15_4	CladeIII	4_15_2	10	1
4	15	15_4	CladeIII	4_15_2	12	1
4	15	15_4	CladeIII	4_15_2	13	1
4	15	15_4	CladeIII	4_15_2	8	1
4	15	15_4	CladeIII	4_15_2	8	1
4	15	15_4	CladeIII	4_15_2	8	1
4	15	15_4	CladeIII	4_15_2	8	1
4	15	15_4	CladeIII	4_15_2	9	1
48	62	48_62	CladeV	48_62_5	11	1
48	62	48_62	CladeV	48_62_6	12	1
48	62	48_62	CladeV	48_62_5	11	1
48	62	48_62	CladeV	48_62_5	13	0
48	62	48_62	CladeV	48_62_5	13	1
48	62	48_62	CladeV	48_62_5	14	1
48	62	48_62	CladeV	48_62_5	14	1
48	62	48_62	CladeV	48_62_5	15	1
48	62	48_62	CladeV	48_62_5	16	1
48	62	48_62	CladeV	48_62_5	19	1
48	62	48_62	CladeV	48_62_6	0	0
48	62	48_62	CladeV	48_62_6	7	1
48	62	48_62	CladeV	48_62_6	8	1
48	62	48_62	CladeV	48_62_6	10	1
48	62	48_62	CladeV	48_62_5	0	0
48	62	48_62	CladeV	48_62_1	0	0
48	62	48_62	CladeV	48_62_1	5	1
48	62	48_62	CladeV	48_62_1	10	1
48	62	48_62	CladeV	48_62_1	12	1
48	62	48_62	CladeV	48_62_1	13	1
48	62	48_62	CladeV	48_62_1	14	1
48	62	48_62	CladeV	48_62_1	14	1
48	62	48_62	CladeV	48_62_1	15	1
48	62	48_62	CladeV	48_62_1	17	1
48	62	48_62	CladeV	48_62_1	21	1
48	62	48_62	CladeV	48_62_2	5	1
48	62	48_62	CladeV	48_62_2	8	1
48	62	48_62	CladeV	48_62_2	12	1
48	62	48_62	CladeV	48_62_2	13	1
48	62	48_62	CladeV	48_62_2	18	1
48	62	48_62	CladeV	48_62_2	19	1
48	62	48_62	CladeV	48_62_2	19	1
48	62	48_62	CladeV	48_62_2	20	1
48	62	48_62	CladeV	48_62_2	21	1
48	62	48_62	CladeV	48_62_2	21	1
48	62	48_62	CladeV	48_62_3	5	1
48	62	48_62	CladeV	48_62_3	8	1
48	62	48_62	CladeV	48_62_3	13	1
48	62	48_62	CladeV	48_62_3	14	1
48	62	48_62	CladeV	48_62_3	14	1
48	62	48_62	CladeV	48_62_3	14	1
48	62	48_62	CladeV	48_62_3	15	1
48	62	48_62	CladeV	48_62_3	15	1
48	62	48_62	CladeV	48_62_3	16	1
48	62	48_62	CladeV	48_62_3	17	1
48	62	48_62	CladeV	48_62_4	9	1
48	62	48_62	CladeV	48_62_4	10	1
48	62	48_62	CladeV	48_62_4	10	1
48	62	48_62	CladeV	48_62_4	12	1
48	62	48_62	CladeV	48_62_4	13	1
48	62	48_62	CladeV	48_62_4	13	1
48	62	48_62	CladeV	48_62_4	15	1
48	62	48_62	CladeV	48_62_4	18	1
48	62	48_62	CladeV	48_62_4	21	1
48	62	48_62	CladeV	48_62_4	21	1
48	62	48_62	CladeV	48_62_6	18	1
48	62	48_62	CladeV	48_62_6	18	1
48	62	48_62	CladeV	48_62_6	15	1
48	62	48_62	CladeV	48_62_6	16	1
48	62	48_62	CladeV	48_62_6	21	1
51	72	51_72	CladeV	51_72_5	9	1
51	72	51_72	CladeV	51_72_5	10	1
51	72	51_72	CladeV	51_72_5	13	1
51	72	51_72	CladeV	51_72_5	15	1
51	72	51_72	CladeV	51_72_5	16	1
51	72	51_72	CladeV	51_72_5	16	1
51	72	51_72	CladeV	51_72_5	17	1
51	72	51_72	CladeV	51_72_5	18	1
51	72	51_72	CladeV	51_72_5	21	1
51	72	51_72	CladeV	51_72_6	12	1
51	72	51_72	CladeV	51_72_6	13	1
51	72	51_72	CladeV	51_72_6	16	1
51	72	51_72	CladeV	51_72_6	16	1
51	72	51_72	CladeV	51_72_6	16	1
51	72	51_72	CladeV	51_72_6	21	1
51	72	51_72	CladeV	51_72_7	8	1
51	72	51_72	CladeV	51_72_7	10	1
51	72	51_72	CladeV	51_72_7	11	1
51	72	51_72	CladeV	51_72_6	7	1
51	72	51_72	CladeV	51_72_6	8	1
51	72	51_72	CladeV	51_72_6	10	1
51	72	51_72	CladeV	51_72_6	12	1
51	72	51_72	CladeV	51_72_7	15	1
51	72	51_72	CladeV	51_72_7	16	1
51	72	51_72	CladeV	51_72_7	16	1
51	72	51_72	CladeV	51_72_8	0	0
51	72	51_72	CladeV	51_72_8	11	1
51	72	51_72	CladeV	51_72_8	12	1
51	72	51_72	CladeV	51_72_8	12	1
51	72	51_72	CladeV	51_72_8	13	1
51	72	51_72	CladeV	51_72_8	13	1
51	72	51_72	CladeV	51_72_7	13	1
51	72	51_72	CladeV	51_72_7	13	1
51	72	51_72	CladeV	51_72_7	14	1
51	72	51_72	CladeV	51_72_7	15	1
51	72	51_72	CladeV	51_72_5	9	1
51	72	51_72	CladeV	51_72_9	11	1
51	72	51_72	CladeV	51_72_9	11	1
51	72	51_72	CladeV	51_72_9	12	1
51	72	51_72	CladeV	51_72_9	12	1
51	72	51_72	CladeV	51_72_9	12	1
51	72	51_72	CladeV	51_72_9	12	1
51	72	51_72	CladeV	51_72_9	13	1
51	72	51_72	CladeV	51_72_9	15	1
51	72	51_72	CladeV	51_72_9	17	1
51	72	51_72	CladeV	51_72_10	10	1
51	72	51_72	CladeV	51_72_10	11	1
51	72	51_72	CladeV	51_72_10	12	1
51	72	51_72	CladeV	51_72_10	13	1
51	72	51_72	CladeV	51_72_10	13	1
51	72	51_72	CladeV	51_72_10	14	1
51	72	51_72	CladeV	51_72_10	14	1
51	72	51_72	CladeV	51_72_10	15	1
51	72	51_72	CladeV	51_72_10	17	1
51	72	51_72	CladeV	51_72_10	17	1
51	72	51_72	CladeV	51_72_2	17	1
51	72	51_72	CladeV	51_72_3	11	1
51	72	51_72	CladeV	51_72_3	12	1
51	72	51_72	CladeV	51_72_3	13	1
51	72	51_72	CladeV	51_72_3	13	1
51	72	51_72	CladeV	51_72_3	14	1
51	72	51_72	CladeV	51_72_3	14	1
51	72	51_72	CladeV	51_72_3	15	1
51	72	51_72	CladeV	51_72_3	16	1
51	72	51_72	CladeV	51_72_3	16	1
51	72	51_72	CladeV	51_72_3	17	1
51	72	51_72	CladeV	51_72_4	11	1
51	72	51_72	CladeV	51_72_4	12	1
51	72	51_72	CladeV	51_72_4	13	1
51	72	51_72	CladeV	51_72_4	13	1
51	72	51_72	CladeV	51_72_4	14	1
51	72	51_72	CladeV	51_72_8	13	1
51	72	51_72	CladeV	51_72_8	14	1
51	72	51_72	CladeV	51_72_8	15	1
51	72	51_72	CladeV	51_72_8	16	1
51	72	51_72	CladeV	51_72_9	10	1
51	72	51_72	CladeV	51_72_1	0	0
51	72	51_72	CladeV	51_72_1	6	1
51	72	51_72	CladeV	51_72_1	9	1
51	72	51_72	CladeV	51_72_1	13	1
51	72	51_72	CladeV	51_72_1	13	1
51	72	51_72	CladeV	51_72_1	14	1
51	72	51_72	CladeV	51_72_1	16	1
51	72	51_72	CladeV	51_72_1	16	1
51	72	51_72	CladeV	51_72_1	20	1
51	72	51_72	CladeV	51_72_1	21	1
51	72	51_72	CladeV	51_72_2	8	1
51	72	51_72	CladeV	51_72_2	9	1
51	72	51_72	CladeV	51_72_2	9	1
51	72	51_72	CladeV	51_72_2	13	1
51	72	51_72	CladeV	51_72_2	13	1
51	72	51_72	CladeV	51_72_2	14	1
51	72	51_72	CladeV	51_72_2	15	1
51	72	51_72	CladeV	51_72_2	15	1
51	72	51_72	CladeV	51_72_2	16	1
51	72	51_72	CladeV	51_72_4	15	1
51	72	51_72	CladeV	51_72_4	16	1
51	72	51_72	CladeV	51_72_4	16	1
51	72	51_72	CladeV	51_72_4	14	1
51	72	51_72	CladeV	51_72_4	17	1
54	30	30_54	CladeIII	54_30_6	12	1
54	30	30_54	CladeIII	54_30_6	12	1
54	30	30_54	CladeIII	54_30_6	16	1
54	30	30_54	CladeIII	54_30_6	16	1
54	30	30_54	CladeIII	54_30_6	17	1
54	30	30_54	CladeIII	54_30_6	17	1
54	30	30_54	CladeIII	54_30_6	18	1
54	30	30_54	CladeIII	54_30_7	5	1
54	30	30_54	CladeIII	54_30_7	11	1
54	30	30_54	CladeIII	54_30_7	12	1
54	30	30_54	CladeIII	54_30_7	13	1
54	30	30_54	CladeIII	54_30_7	13	1
54	30	30_54	CladeIII	54_30_6	13	1
54	30	30_54	CladeIII	54_30_6	16	1
54	30	30_54	CladeIII	54_30_6	16	1
54	30	30_54	CladeIII	54_30_9	8	1
54	30	30_54	CladeIII	54_30_9	10	1
54	30	30_54	CladeIII	54_30_9	10	1
54	30	30_54	CladeIII	54_30_9	11	1
54	30	30_54	CladeIII	54_30_9	11	1
54	30	30_54	CladeIII	54_30_9	12	1
54	30	30_54	CladeIII	54_30_9	12	1
54	30	30_54	CladeIII	54_30_9	13	1
54	30	30_54	CladeIII	54_30_9	13	1
54	30	30_54	CladeIII	54_30_1	18	1
54	30	30_54	CladeIII	54_30_2	8	1
54	30	30_54	CladeIII	54_30_2	10	1
54	30	30_54	CladeIII	54_30_2	12	1
54	30	30_54	CladeIII	54_30_2	13	1
54	30	30_54	CladeIII	54_30_2	14	1
54	30	30_54	CladeIII	54_30_2	16	1
54	30	30_54	CladeIII	54_30_2	16	1
54	30	30_54	CladeIII	54_30_2	17	1
54	30	30_54	CladeIII	54_30_2	17	1
54	30	30_54	CladeIII	54_30_2	18	1
54	30	30_54	CladeIII	54_30_3	6	1
54	30	30_54	CladeIII	54_30_3	8	1
54	30	30_54	CladeIII	54_30_3	9	1
54	30	30_54	CladeIII	54_30_3	9	1
54	30	30_54	CladeIII	54_30_7	16	1
54	30	30_54	CladeIII	54_30_7	16	1
54	30	30_54	CladeIII	54_30_7	17	1
54	30	30_54	CladeIII	54_30_7	17	1
54	30	30_54	CladeIII	54_30_7	0	0
54	30	30_54	CladeIII	54_30_8	8	1
54	30	30_54	CladeIII	54_30_8	9	1
54	30	30_54	CladeIII	54_30_8	9	1
54	30	30_54	CladeIII	54_30_8	10	1
54	30	30_54	CladeIII	54_30_8	12	1
54	30	30_54	CladeIII	54_30_8	12	1
54	30	30_54	CladeIII	54_30_8	13	1
54	30	30_54	CladeIII	54_30_8	15	1
54	30	30_54	CladeIII	54_30_8	15	1
54	30	30_54	CladeIII	54_30_8	15	1
54	30	30_54	CladeIII	54_30_9	7	1
54	30	30_54	CladeIII	54_30_1	8	1
54	30	30_54	CladeIII	54_30_1	12	1
54	30	30_54	CladeIII	54_30_1	12	1
54	30	30_54	CladeIII	54_30_1	16	1
54	30	30_54	CladeIII	54_30_1	16	1
54	30	30_54	CladeIII	54_30_1	17	1
54	30	30_54	CladeIII	54_30_1	17	1
54	30	30_54	CladeIII	54_30_1	17	1
54	30	30_54	CladeIII	54_30_1	18	1
54	30	30_54	CladeIII	54_30_5	17	1
54	30	30_54	CladeIII	54_30_4	13	1
54	30	30_54	CladeIII	54_30_3	12	1
54	30	30_54	CladeIII	54_30_3	12	1
54	30	30_54	CladeIII	54_30_3	14	1
54	30	30_54	CladeIII	54_30_3	16	1
54	30	30_54	CladeIII	54_30_3	16	1
54	30	30_54	CladeIII	54_30_3	18	1
54	30	30_54	CladeIII	54_30_4	0	0
54	30	30_54	CladeIII	54_30_4	11	1
54	30	30_54	CladeIII	54_30_4	12	1
54	30	30_54	CladeIII	54_30_4	12	1
54	30	30_54	CladeIII	54_30_4	12	1
54	30	30_54	CladeIII	54_30_4	12	1
54	30	30_54	CladeIII	54_30_5	9	1
54	30	30_54	CladeIII	54_30_4	14	1
54	30	30_54	CladeIII	54_30_4	15	1
54	30	30_54	CladeIII	54_30_4	17	1
54	30	30_54	CladeIII	54_30_5	12	1
54	30	30_54	CladeIII	54_30_5	9	1
54	30	30_54	CladeIII	54_30_5	11	1
54	30	30_54	CladeIII	54_30_5	12	1
54	30	30_54	CladeIII	54_30_5	16	1
54	30	30_54	CladeIII	54_30_5	12	1
54	30	30_54	CladeIII	54_30_5	15	1
54	30	30_54	CladeIII	54_30_5	16	1
62	48	48_62	CladeIII	62_48_1	3	1
62	48	48_62	CladeIII	62_48_1	8	1
62	48	48_62	CladeIII	62_48_1	17	1
62	48	48_62	CladeIII	62_48_1	21	1
62	48	48_62	CladeIII	62_48_1	21	1
62	48	48_62	CladeIII	62_48_2	5	1
62	48	48_62	CladeIII	62_48_2	8	1
62	48	48_62	CladeIII	62_48_2	9	1
62	48	48_62	CladeIII	62_48_2	12	1
62	48	48_62	CladeIII	62_48_2	13	1
62	48	48_62	CladeIII	62_48_1	9	1
62	48	48_62	CladeIII	62_48_1	14	1
62	48	48_62	CladeIII	62_48_1	15	1
62	48	48_62	CladeIII	62_48_1	16	1
62	48	48_62	CladeIII	62_48_1	16	1
62	48	48_62	CladeIII	62_48_3	8	1
62	48	48_62	CladeIII	62_48_3	9	1
62	48	48_62	CladeIII	62_48_3	11	1
62	48	48_62	CladeIII	62_48_3	12	1
62	48	48_62	CladeIII	62_48_3	12	1
62	48	48_62	CladeIII	62_48_3	12	1
62	48	48_62	CladeIII	62_48_3	13	1
62	48	48_62	CladeIII	62_48_3	13	1
62	48	48_62	CladeIII	62_48_3	13	1
62	48	48_62	CladeIII	62_48_3	14	1
62	48	48_62	CladeIII	62_48_4	5	1
62	48	48_62	CladeIII	62_48_4	8	1
62	48	48_62	CladeIII	62_48_4	9	1
62	48	48_62	CladeIII	62_48_4	11	1
62	48	48_62	CladeIII	62_48_4	13	1
62	48	48_62	CladeIII	62_48_4	14	1
62	48	48_62	CladeIII	62_48_4	15	1
62	48	48_62	CladeIII	62_48_4	18	1
62	48	48_62	CladeIII	62_48_4	21	1
62	48	48_62	CladeIII	62_48_4	21	1
62	48	48_62	CladeIII	62_48_5	7	1
62	48	48_62	CladeIII	62_48_5	10	1
62	48	48_62	CladeIII	62_48_5	10	1
62	48	48_62	CladeIII	62_48_5	10	1
62	48	48_62	CladeIII	62_48_5	11	1
62	48	48_62	CladeIII	62_48_5	11	1
62	48	48_62	CladeIII	62_48_5	12	1
62	48	48_62	CladeIII	62_48_5	13	1
62	48	48_62	CladeIII	62_48_5	17	1
62	48	48_62	CladeIII	62_48_5	21	1
62	48	48_62	CladeIII	62_48_6	7	1
62	48	48_62	CladeIII	62_48_6	9	1
62	48	48_62	CladeIII	62_48_6	11	1
62	48	48_62	CladeIII	62_48_6	11	1
62	48	48_62	CladeIII	62_48_6	12	1
62	48	48_62	CladeIII	62_48_6	12	1
62	48	48_62	CladeIII	62_48_6	12	1
62	48	48_62	CladeIII	62_48_6	12	1
62	48	48_62	CladeIII	62_48_6	13	1
62	48	48_62	CladeIII	62_48_6	16	1
62	48	48_62	CladeIII	62_48_2	17	1
62	48	48_62	CladeIII	62_48_2	17	1
62	48	48_62	CladeIII	62_48_2	16	1
62	48	48_62	CladeIII	62_48_2	17	1
62	48	48_62	CladeIII	62_48_2	17	1
66	86	66_86	CladeV	66_86_1	9	1
66	86	66_86	CladeV	66_86_1	13	1
66	86	66_86	CladeV	66_86_1	13	1
66	86	66_86	CladeV	66_86_1	13	1
66	86	66_86	CladeV	66_86_1	21	1
66	86	66_86	CladeV	66_86_1	21	1
66	86	66_86	CladeV	66_86_2	5	1
66	86	66_86	CladeV	66_86_2	9	1
66	86	66_86	CladeV	66_86_2	9	1
66	86	66_86	CladeV	66_86_2	10	1
66	86	66_86	CladeV	66_86_2	10	1
66	86	66_86	CladeV	66_86_2	11	1
66	86	66_86	CladeV	66_86_2	12	1
66	86	66_86	CladeV	66_86_1	19	1
66	86	66_86	CladeV	66_86_1	19	1
66	86	66_86	CladeV	66_86_1	20	1
66	86	66_86	CladeV	66_86_1	21	1
66	86	66_86	CladeV	66_86_3	7	1
66	86	66_86	CladeV	66_86_3	7	1
66	86	66_86	CladeV	66_86_3	9	1
66	86	66_86	CladeV	66_86_3	12	1
66	86	66_86	CladeV	66_86_3	12	1
66	86	66_86	CladeV	66_86_3	12	1
66	86	66_86	CladeV	66_86_3	12	1
66	86	66_86	CladeV	66_86_3	17	1
66	86	66_86	CladeV	66_86_3	18	1
66	86	66_86	CladeV	66_86_4	8	1
66	86	66_86	CladeV	66_86_4	9	1
66	86	66_86	CladeV	66_86_4	11	1
66	86	66_86	CladeV	66_86_4	13	1
66	86	66_86	CladeV	66_86_4	15	1
66	86	66_86	CladeV	66_86_4	15	1
66	86	66_86	CladeV	66_86_4	17	1
66	86	66_86	CladeV	66_86_4	19	1
66	86	66_86	CladeV	66_86_4	21	1
66	86	66_86	CladeV	66_86_4	21	1
66	86	66_86	CladeV	66_86_5	0	0
66	86	66_86	CladeV	66_86_5	5	1
66	86	66_86	CladeV	66_86_5	10	1
66	86	66_86	CladeV	66_86_5	11	1
66	86	66_86	CladeV	66_86_5	13	1
66	86	66_86	CladeV	66_86_5	15	1
66	86	66_86	CladeV	66_86_5	17	1
66	86	66_86	CladeV	66_86_5	17	1
66	86	66_86	CladeV	66_86_5	17	1
66	86	66_86	CladeV	66_86_5	18	1
66	86	66_86	CladeV	66_86_6	9	1
66	86	66_86	CladeV	66_86_6	9	1
66	86	66_86	CladeV	66_86_6	10	1
66	86	66_86	CladeV	66_86_6	11	1
66	86	66_86	CladeV	66_86_6	13	1
66	86	66_86	CladeV	66_86_6	16	1
66	86	66_86	CladeV	66_86_6	16	1
66	86	66_86	CladeV	66_86_6	18	1
66	86	66_86	CladeV	66_86_6	18	1
66	86	66_86	CladeV	66_86_6	19	1
66	86	66_86	CladeV	66_86_7	0	0
66	86	66_86	CladeV	66_86_7	7	1
66	86	66_86	CladeV	66_86_7	8	1
66	86	66_86	CladeV	66_86_7	9	1
66	86	66_86	CladeV	66_86_7	11	1
66	86	66_86	CladeV	66_86_7	11	1
66	86	66_86	CladeV	66_86_7	13	1
66	86	66_86	CladeV	66_86_7	13	1
66	86	66_86	CladeV	66_86_7	17	1
66	86	66_86	CladeV	66_86_7	18	1
66	86	66_86	CladeV	66_86_8	7	1
66	86	66_86	CladeV	66_86_8	11	1
66	86	66_86	CladeV	66_86_8	12	1
66	86	66_86	CladeV	66_86_8	13	1
66	86	66_86	CladeV	66_86_8	16	1
66	86	66_86	CladeV	66_86_8	17	1
66	86	66_86	CladeV	66_86_8	19	1
66	86	66_86	CladeV	66_86_8	21	1
66	86	66_86	CladeV	66_86_8	21	1
66	86	66_86	CladeV	66_86_8	21	1
66	86	66_86	CladeV	66_86_9	5	1
66	86	66_86	CladeV	66_86_9	7	1
66	86	66_86	CladeV	66_86_9	9	1
66	86	66_86	CladeV	66_86_9	11	1
66	86	66_86	CladeV	66_86_9	12	1
66	86	66_86	CladeV	66_86_9	14	1
66	86	66_86	CladeV	66_86_9	16	1
66	86	66_86	CladeV	66_86_9	20	1
66	86	66_86	CladeV	66_86_9	21	1
66	86	66_86	CladeV	66_86_9	21	1
66	86	66_86	CladeV	66_86_2	13	1
66	86	66_86	CladeV	66_86_2	14	1
66	86	66_86	CladeV	66_86_2	20	1
66	86	66_86	CladeV	66_86_3	0	0
72	51	51_72	CladeIII	72_51_7	7	1
72	51	51_72	CladeIII	72_51_7	7	1
72	51	51_72	CladeIII	72_51_7	8	1
72	51	51_72	CladeIII	72_51_7	13	1
72	51	51_72	CladeIII	72_51_7	16	1
72	51	51_72	CladeIII	72_51_8	7	1
72	51	51_72	CladeIII	72_51_8	9	1
72	51	51_72	CladeIII	72_51_8	10	1
72	51	51_72	CladeIII	72_51_8	12	1
72	51	51_72	CladeIII	72_51_8	13	1
72	51	51_72	CladeIII	72_51_8	14	1
72	51	51_72	CladeIII	72_51_7	10	1
72	51	51_72	CladeIII	72_51_7	11	1
72	51	51_72	CladeIII	72_51_7	12	1
72	51	51_72	CladeIII	72_51_7	13	1
72	51	51_72	CladeIII	72_51_7	13	1
72	51	51_72	CladeIII	72_51_1	6	1
72	51	51_72	CladeIII	72_51_1	7	1
72	51	51_72	CladeIII	72_51_1	9	1
72	51	51_72	CladeIII	72_51_1	9	1
72	51	51_72	CladeIII	72_51_1	10	1
72	51	51_72	CladeIII	72_51_1	11	1
72	51	51_72	CladeIII	72_51_1	12	1
72	51	51_72	CladeIII	72_51_1	12	1
72	51	51_72	CladeIII	72_51_1	15	1
72	51	51_72	CladeIII	72_51_1	16	1
72	51	51_72	CladeIII	72_51_2	7	1
72	51	51_72	CladeIII	72_51_2	8	1
72	51	51_72	CladeIII	72_51_2	9	1
72	51	51_72	CladeIII	72_51_2	10	1
72	51	51_72	CladeIII	72_51_2	12	1
72	51	51_72	CladeIII	72_51_2	13	1
72	51	51_72	CladeIII	72_51_2	13	1
72	51	51_72	CladeIII	72_51_2	13	1
72	51	51_72	CladeIII	72_51_2	16	1
72	51	51_72	CladeIII	72_51_2	16	1
72	51	51_72	CladeIII	72_51_3	7	1
72	51	51_72	CladeIII	72_51_3	8	1
72	51	51_72	CladeIII	72_51_3	9	1
72	51	51_72	CladeIII	72_51_3	9	1
72	51	51_72	CladeIII	72_51_3	10	1
72	51	51_72	CladeIII	72_51_3	11	1
72	51	51_72	CladeIII	72_51_3	11	1
72	51	51_72	CladeIII	72_51_3	12	1
72	51	51_72	CladeIII	72_51_3	12	1
72	51	51_72	CladeIII	72_51_3	14	1
72	51	51_72	CladeIII	72_51_4	0	0
72	51	51_72	CladeIII	72_51_4	8	1
72	51	51_72	CladeIII	72_51_4	9	1
72	51	51_72	CladeIII	72_51_4	11	1
72	51	51_72	CladeIII	72_51_4	11	1
72	51	51_72	CladeIII	72_51_4	11	1
72	51	51_72	CladeIII	72_51_4	11	1
72	51	51_72	CladeIII	72_51_4	12	1
72	51	51_72	CladeIII	72_51_4	12	1
72	51	51_72	CladeIII	72_51_4	13	1
72	51	51_72	CladeIII	72_51_5	0	0
72	51	51_72	CladeIII	72_51_5	3	1
72	51	51_72	CladeIII	72_51_5	11	1
72	51	51_72	CladeIII	72_51_5	13	1
72	51	51_72	CladeIII	72_51_5	13	1
72	51	51_72	CladeIII	72_51_5	17	1
72	51	51_72	CladeIII	72_51_5	17	1
72	51	51_72	CladeIII	72_51_5	17	1
72	51	51_72	CladeIII	72_51_5	17	1
72	51	51_72	CladeIII	72_51_5	18	1
72	51	51_72	CladeIII	72_51_6	8	1
72	51	51_72	CladeIII	72_51_6	9	1
72	51	51_72	CladeIII	72_51_6	9	1
72	51	51_72	CladeIII	72_51_6	9	1
72	51	51_72	CladeIII	72_51_6	9	1
72	51	51_72	CladeIII	72_51_6	12	1
72	51	51_72	CladeIII	72_51_6	12	1
72	51	51_72	CladeIII	72_51_6	12	1
72	51	51_72	CladeIII	72_51_6	12	1
72	51	51_72	CladeIII	72_51_6	12	1
72	51	51_72	CladeIII	72_51_8	14	1
72	51	51_72	CladeIII	72_51_8	15	1
72	51	51_72	CladeIII	72_51_8	16	1
72	51	51_72	CladeIII	72_51_8	16	1
76	87	76_87	CladeV	76_87_5	9	1
76	87	76_87	CladeV	76_87_5	12	1
76	87	76_87	CladeV	76_87_5	13	1
76	87	76_87	CladeV	76_87_5	13	1
76	87	76_87	CladeV	76_87_5	16	1
76	87	76_87	CladeV	76_87_5	20	1
76	87	76_87	CladeV	76_87_5	21	1
76	87	76_87	CladeV	76_87_3	8	1
76	87	76_87	CladeV	76_87_3	9	1
76	87	76_87	CladeV	76_87_3	10	1
76	87	76_87	CladeV	76_87_3	11	1
76	87	76_87	CladeV	76_87_3	11	1
76	87	76_87	CladeV	76_87_3	12	1
76	87	76_87	CladeV	76_87_3	12	1
76	87	76_87	CladeV	76_87_3	19	1
76	87	76_87	CladeV	76_87_3	21	1
76	87	76_87	CladeV	76_87_4	8	1
76	87	76_87	CladeV	76_87_4	10	1
76	87	76_87	CladeV	76_87_4	12	1
76	87	76_87	CladeV	76_87_4	13	1
76	87	76_87	CladeV	76_87_4	13	1
76	87	76_87	CladeV	76_87_4	14	1
76	87	76_87	CladeV	76_87_4	16	1
76	87	76_87	CladeV	76_87_4	17	1
76	87	76_87	CladeV	76_87_4	19	1
76	87	76_87	CladeV	76_87_4	21	1
76	87	76_87	CladeV	76_87_5	8	1
76	87	76_87	CladeV	76_87_1	8	1
76	87	76_87	CladeV	76_87_1	8	1
76	87	76_87	CladeV	76_87_1	12	1
76	87	76_87	CladeV	76_87_1	12	1
76	87	76_87	CladeV	76_87_1	13	1
76	87	76_87	CladeV	76_87_1	13	1
76	87	76_87	CladeV	76_87_1	19	1
76	87	76_87	CladeV	76_87_1	21	1
76	87	76_87	CladeV	76_87_1	21	1
76	87	76_87	CladeV	76_87_1	21	1
76	87	76_87	CladeV	76_87_2	6	1
76	87	76_87	CladeV	76_87_2	12	1
76	87	76_87	CladeV	76_87_2	12	1
76	87	76_87	CladeV	76_87_2	12	1
76	87	76_87	CladeV	76_87_2	12	1
76	87	76_87	CladeV	76_87_2	13	1
76	87	76_87	CladeV	76_87_2	13	1
76	87	76_87	CladeV	76_87_2	14	1
76	87	76_87	CladeV	76_87_2	21	1
76	87	76_87	CladeV	76_87_2	21	1
76	87	76_87	CladeV	76_87_3	7	1
76	87	76_87	CladeV	76_87_7	5	1
76	87	76_87	CladeV	76_87_7	12	1
76	87	76_87	CladeV	76_87_7	13	1
76	87	76_87	CladeV	76_87_7	13	1
76	87	76_87	CladeV	76_87_7	16	1
76	87	76_87	CladeV	76_87_7	16	1
76	87	76_87	CladeV	76_87_7	17	1
76	87	76_87	CladeV	76_87_7	19	1
76	87	76_87	CladeV	76_87_7	21	1
76	87	76_87	CladeV	76_87_7	21	1
76	87	76_87	CladeV	76_87_8	7	1
76	87	76_87	CladeV	76_87_8	7	1
76	87	76_87	CladeV	76_87_8	8	1
76	87	76_87	CladeV	76_87_8	10	1
76	87	76_87	CladeV	76_87_8	11	1
76	87	76_87	CladeV	76_87_8	12	1
76	87	76_87	CladeV	76_87_8	14	1
76	87	76_87	CladeV	76_87_8	16	1
76	87	76_87	CladeV	76_87_8	16	1
76	87	76_87	CladeV	76_87_8	17	1
76	87	76_87	CladeV	76_87_9	7	1
76	87	76_87	CladeV	76_87_9	7	1
76	87	76_87	CladeV	76_87_9	11	1
76	87	76_87	CladeV	76_87_9	11	1
76	87	76_87	CladeV	76_87_9	14	1
76	87	76_87	CladeV	76_87_9	16	1
76	87	76_87	CladeV	76_87_9	16	1
76	87	76_87	CladeV	76_87_9	17	1
76	87	76_87	CladeV	76_87_5	21	1
76	87	76_87	CladeV	76_87_5	21	1
76	87	76_87	CladeV	76_87_6	8	1
76	87	76_87	CladeV	76_87_6	9	1
76	87	76_87	CladeV	76_87_6	9	1
76	87	76_87	CladeV	76_87_6	9	1
76	87	76_87	CladeV	76_87_6	11	1
76	87	76_87	CladeV	76_87_6	12	1
76	87	76_87	CladeV	76_87_6	13	1
76	87	76_87	CladeV	76_87_6	14	1
76	87	76_87	CladeV	76_87_6	16	1
76	87	76_87	CladeV	76_87_6	18	1
76	87	76_87	CladeV	76_87_9	18	1
76	87	76_87	CladeV	76_87_9	19	1
85	92	85_92	CladeV	85_92_3	7	1
85	92	85_92	CladeV	85_92_3	8	1
85	92	85_92	CladeV	85_92_3	13	1
85	92	85_92	CladeV	85_92_3	15	1
85	92	85_92	CladeV	85_92_3	9	1
85	92	85_92	CladeV	85_92_3	10	1
85	92	85_92	CladeV	85_92_3	19	1
85	92	85_92	CladeV	85_92_3	21	1
85	92	85_92	CladeV	85_92_4	8	1
85	92	85_92	CladeV	85_92_4	10	1
85	92	85_92	CladeV	85_92_4	11	1
85	92	85_92	CladeV	85_92_4	12	1
85	92	85_92	CladeV	85_92_4	13	1
85	92	85_92	CladeV	85_92_4	14	1
85	92	85_92	CladeV	85_92_4	15	1
85	92	85_92	CladeV	85_92_4	16	1
85	92	85_92	CladeV	85_92_4	0	0
85	92	85_92	CladeV	85_92_3	16	1
85	92	85_92	CladeV	85_92_3	17	1
85	92	85_92	CladeV	85_92_5	7	1
85	92	85_92	CladeV	85_92_5	9	1
85	92	85_92	CladeV	85_92_5	9	1
85	92	85_92	CladeV	85_92_5	9	1
85	92	85_92	CladeV	85_92_5	13	1
85	92	85_92	CladeV	85_92_5	13	1
85	92	85_92	CladeV	85_92_5	14	1
85	92	85_92	CladeV	85_92_5	15	1
85	92	85_92	CladeV	85_92_5	15	1
85	92	85_92	CladeV	85_92_6	20	1
85	92	85_92	CladeV	85_92_6	7	1
85	92	85_92	CladeV	85_92_6	9	1
85	92	85_92	CladeV	85_92_6	10	1
85	92	85_92	CladeV	85_92_6	12	1
85	92	85_92	CladeV	85_92_6	13	1
85	92	85_92	CladeV	85_92_6	15	1
85	92	85_92	CladeV	85_92_6	16	1
85	92	85_92	CladeV	85_92_6	16	1
85	92	85_92	CladeV	85_92_6	19	1
85	92	85_92	CladeV	85_92_7	5	1
85	92	85_92	CladeV	85_92_7	7	1
85	92	85_92	CladeV	85_92_7	8	1
85	92	85_92	CladeV	85_92_7	8	1
85	92	85_92	CladeV	85_92_7	10	1
85	92	85_92	CladeV	85_92_7	10	1
85	92	85_92	CladeV	85_92_7	11	1
85	92	85_92	CladeV	85_92_7	13	1
85	92	85_92	CladeV	85_92_7	14	1
85	92	85_92	CladeV	85_92_7	16	1
85	92	85_92	CladeV	85_92_8	5	1
85	92	85_92	CladeV	85_92_8	7	1
85	92	85_92	CladeV	85_92_8	7	1
85	92	85_92	CladeV	85_92_8	8	1
85	92	85_92	CladeV	85_92_8	12	1
85	92	85_92	CladeV	85_92_8	15	1
85	92	85_92	CladeV	85_92_8	17	1
85	92	85_92	CladeV	85_92_8	19	1
85	92	85_92	CladeV	85_92_8	21	1
85	92	85_92	CladeV	85_92_4	0	0
85	92	85_92	CladeV	85_92_5	0	0
85	92	85_92	CladeV	85_92_1	5	1
85	92	85_92	CladeV	85_92_1	7	1
85	92	85_92	CladeV	85_92_1	8	1
85	92	85_92	CladeV	85_92_1	8	1
85	92	85_92	CladeV	85_92_1	9	1
85	92	85_92	CladeV	85_92_1	11	1
85	92	85_92	CladeV	85_92_1	12	1
85	92	85_92	CladeV	85_92_1	15	1
85	92	85_92	CladeV	85_92_1	16	1
85	92	85_92	CladeV	85_92_1	17	1
85	92	85_92	CladeV	85_92_2	0	0
85	92	85_92	CladeV	85_92_2	5	1
85	92	85_92	CladeV	85_92_2	9	1
85	92	85_92	CladeV	85_92_2	11	1
85	92	85_92	CladeV	85_92_2	11	1
85	92	85_92	CladeV	85_92_2	12	1
85	92	85_92	CladeV	85_92_2	18	1
85	92	85_92	CladeV	85_92_2	19	1
85	92	85_92	CladeV	85_92_2	20	1
85	92	85_92	CladeV	85_92_2	21	1
85	92	85_92	CladeV	85_92_9	15	1
85	92	85_92	CladeV	85_92_9	16	1
85	92	85_92	CladeV	85_92_9	16	1
85	92	85_92	CladeV	85_92_9	17	1
85	92	85_92	CladeV	85_92_9	9	1
85	92	85_92	CladeV	85_92_9	11	1
85	92	85_92	CladeV	85_92_8	21	1
85	92	85_92	CladeV	85_92_9	9	1
85	92	85_92	CladeV	85_92_9	13	1
85	92	85_92	CladeV	85_92_9	12	1
85	92	85_92	CladeV	85_92_9	12	1
86	66	66_86	CladeIII	86_66_7	16	1
86	66	66_86	CladeIII	86_66_8	3	1
86	66	66_86	CladeIII	86_66_8	8	1
86	66	66_86	CladeIII	86_66_8	9	1
86	66	66_86	CladeIII	86_66_8	10	1
86	66	66_86	CladeIII	86_66_8	12	1
86	66	66_86	CladeIII	86_66_8	14	1
86	66	66_86	CladeIII	86_66_8	14	1
86	66	66_86	CladeIII	86_66_9	7	1
86	66	66_86	CladeIII	86_66_9	8	1
86	66	66_86	CladeIII	86_66_9	9	1
86	66	66_86	CladeIII	86_66_9	10	1
86	66	66_86	CladeIII	86_66_9	10	1
86	66	66_86	CladeIII	86_66_9	12	1
86	66	66_86	CladeIII	86_66_9	16	1
86	66	66_86	CladeIII	86_66_9	16	1
86	66	66_86	CladeIII	86_66_9	16	1
86	66	66_86	CladeIII	86_66_1	15	1
86	66	66_86	CladeIII	86_66_2	0	0
86	66	66_86	CladeIII	86_66_2	5	1
86	66	66_86	CladeIII	86_66_2	8	1
86	66	66_86	CladeIII	86_66_2	8	1
86	66	66_86	CladeIII	86_66_2	8	1
86	66	66_86	CladeIII	86_66_2	8	1
86	66	66_86	CladeIII	86_66_2	9	1
86	66	66_86	CladeIII	86_66_2	9	1
86	66	66_86	CladeIII	86_66_2	15	1
86	66	66_86	CladeIII	86_66_2	15	1
86	66	66_86	CladeIII	86_66_3	7	1
86	66	66_86	CladeIII	86_66_3	8	1
86	66	66_86	CladeIII	86_66_3	10	1
86	66	66_86	CladeIII	86_66_3	12	1
86	66	66_86	CladeIII	86_66_3	13	1
86	66	66_86	CladeIII	86_66_3	13	1
86	66	66_86	CladeIII	86_66_3	14	1
86	66	66_86	CladeIII	86_66_3	15	1
86	66	66_86	CladeIII	86_66_3	15	1
86	66	66_86	CladeIII	86_66_3	16	1
86	66	66_86	CladeIII	86_66_4	0	0
86	66	66_86	CladeIII	86_66_4	6	1
86	66	66_86	CladeIII	86_66_4	7	1
86	66	66_86	CladeIII	86_66_4	9	1
86	66	66_86	CladeIII	86_66_4	10	1
86	66	66_86	CladeIII	86_66_4	14	1
86	66	66_86	CladeIII	86_66_8	16	1
86	66	66_86	CladeIII	86_66_8	16	1
86	66	66_86	CladeIII	86_66_8	17	1
86	66	66_86	CladeIII	86_66_9	0	0
86	66	66_86	CladeIII	86_66_1	5	1
86	66	66_86	CladeIII	86_66_1	7	1
86	66	66_86	CladeIII	86_66_1	7	1
86	66	66_86	CladeIII	86_66_1	8	1
86	66	66_86	CladeIII	86_66_1	8	1
86	66	66_86	CladeIII	86_66_1	9	1
86	66	66_86	CladeIII	86_66_1	9	1
86	66	66_86	CladeIII	86_66_1	12	1
86	66	66_86	CladeIII	86_66_1	13	1
86	66	66_86	CladeIII	86_66_5	20	1
86	66	66_86	CladeIII	86_66_6	5	1
86	66	66_86	CladeIII	86_66_6	5	1
86	66	66_86	CladeIII	86_66_6	8	1
86	66	66_86	CladeIII	86_66_6	8	1
86	66	66_86	CladeIII	86_66_6	9	1
86	66	66_86	CladeIII	86_66_6	9	1
86	66	66_86	CladeIII	86_66_6	9	1
86	66	66_86	CladeIII	86_66_6	11	1
86	66	66_86	CladeIII	86_66_6	12	1
86	66	66_86	CladeIII	86_66_6	13	1
86	66	66_86	CladeIII	86_66_7	0	0
86	66	66_86	CladeIII	86_66_7	7	1
86	66	66_86	CladeIII	86_66_7	8	1
86	66	66_86	CladeIII	86_66_7	8	1
86	66	66_86	CladeIII	86_66_7	9	1
86	66	66_86	CladeIII	86_66_7	9	1
86	66	66_86	CladeIII	86_66_7	10	1
86	66	66_86	CladeIII	86_66_7	12	1
86	66	66_86	CladeIII	86_66_7	12	1
86	66	66_86	CladeIII	86_66_5	8	1
86	66	66_86	CladeIII	86_66_5	8	1
86	66	66_86	CladeIII	86_66_5	9	1
86	66	66_86	CladeIII	86_66_5	10	1
86	66	66_86	CladeIII	86_66_5	11	1
86	66	66_86	CladeIII	86_66_5	13	1
86	66	66_86	CladeIII	86_66_5	18	1
86	66	66_86	CladeIII	86_66_4	15	1
86	66	66_86	CladeIII	86_66_4	16	1
86	66	66_86	CladeIII	86_66_4	19	1
86	66	66_86	CladeIII	86_66_4	20	1
86	66	66_86	CladeIII	86_66_5	7	1
86	66	66_86	CladeIII	86_66_5	7	1
87	76	76_87	CladeIII	87_76_1	7	1
87	76	76_87	CladeIII	87_76_1	7	1
87	76	76_87	CladeIII	87_76_1	11	1
87	76	76_87	CladeIII	87_76_1	13	1
87	76	76_87	CladeIII	87_76_1	13	1
87	76	76_87	CladeIII	87_76_1	14	1
87	76	76_87	CladeIII	87_76_1	15	1
87	76	76_87	CladeIII	87_76_1	15	1
87	76	76_87	CladeIII	87_76_2	5	1
87	76	76_87	CladeIII	87_76_2	7	1
87	76	76_87	CladeIII	87_76_2	11	1
87	76	76_87	CladeIII	87_76_2	12	1
87	76	76_87	CladeIII	87_76_2	13	1
87	76	76_87	CladeIII	87_76_1	8	1
87	76	76_87	CladeIII	87_76_1	10	1
87	76	76_87	CladeIII	87_76_2	21	1
87	76	76_87	CladeIII	87_76_2	21	1
87	76	76_87	CladeIII	87_76_2	21	1
87	76	76_87	CladeIII	87_76_3	0	0
87	76	76_87	CladeIII	87_76_3	5	1
87	76	76_87	CladeIII	87_76_3	8	1
87	76	76_87	CladeIII	87_76_3	10	1
87	76	76_87	CladeIII	87_76_3	12	1
87	76	76_87	CladeIII	87_76_3	13	1
87	76	76_87	CladeIII	87_76_3	15	1
87	76	76_87	CladeIII	87_76_3	16	1
87	76	76_87	CladeIII	87_76_2	19	1
87	76	76_87	CladeIII	87_76_2	20	1
87	76	76_87	CladeIII	87_76_8	0	0
87	76	76_87	CladeIII	87_76_8	7	1
87	76	76_87	CladeIII	87_76_8	7	1
87	76	76_87	CladeIII	87_76_8	10	1
87	76	76_87	CladeIII	87_76_8	11	1
87	76	76_87	CladeIII	87_76_8	12	1
87	76	76_87	CladeIII	87_76_8	13	1
87	76	76_87	CladeIII	87_76_8	17	1
87	76	76_87	CladeIII	87_76_8	17	1
87	76	76_87	CladeIII	87_76_8	20	1
87	76	76_87	CladeIII	87_76_9	5	1
87	76	76_87	CladeIII	87_76_9	5	1
87	76	76_87	CladeIII	87_76_9	7	1
87	76	76_87	CladeIII	87_76_9	12	1
87	76	76_87	CladeIII	87_76_9	12	1
87	76	76_87	CladeIII	87_76_9	13	1
87	76	76_87	CladeIII	87_76_9	15	1
87	76	76_87	CladeIII	87_76_9	15	1
87	76	76_87	CladeIII	87_76_9	16	1
87	76	76_87	CladeIII	87_76_9	17	1
87	76	76_87	CladeIII	87_76_5	19	1
87	76	76_87	CladeIII	87_76_6	7	1
87	76	76_87	CladeIII	87_76_6	9	1
87	76	76_87	CladeIII	87_76_6	12	1
87	76	76_87	CladeIII	87_76_6	12	1
87	76	76_87	CladeIII	87_76_6	12	1
87	76	76_87	CladeIII	87_76_6	15	1
87	76	76_87	CladeIII	87_76_6	16	1
87	76	76_87	CladeIII	87_76_6	16	1
87	76	76_87	CladeIII	87_76_6	16	1
87	76	76_87	CladeIII	87_76_6	17	1
87	76	76_87	CladeIII	87_76_7	0	0
87	76	76_87	CladeIII	87_76_7	9	1
87	76	76_87	CladeIII	87_76_7	13	1
87	76	76_87	CladeIII	87_76_7	15	1
87	76	76_87	CladeIII	87_76_7	16	1
87	76	76_87	CladeIII	87_76_7	16	1
87	76	76_87	CladeIII	87_76_7	17	1
87	76	76_87	CladeIII	87_76_7	17	1
87	76	76_87	CladeIII	87_76_3	17	1
87	76	76_87	CladeIII	87_76_3	18	1
87	76	76_87	CladeIII	87_76_4	6	1
87	76	76_87	CladeIII	87_76_4	7	1
87	76	76_87	CladeIII	87_76_4	11	1
87	76	76_87	CladeIII	87_76_4	12	1
87	76	76_87	CladeIII	87_76_4	12	1
87	76	76_87	CladeIII	87_76_4	14	1
87	76	76_87	CladeIII	87_76_4	17	1
87	76	76_87	CladeIII	87_76_4	19	1
87	76	76_87	CladeIII	87_76_4	19	1
87	76	76_87	CladeIII	87_76_4	21	1
87	76	76_87	CladeIII	87_76_5	7	1
87	76	76_87	CladeIII	87_76_5	8	1
87	76	76_87	CladeIII	87_76_5	8	1
87	76	76_87	CladeIII	87_76_5	15	1
87	76	76_87	CladeIII	87_76_5	16	1
87	76	76_87	CladeIII	87_76_5	16	1
87	76	76_87	CladeIII	87_76_5	17	1
87	76	76_87	CladeIII	87_76_5	17	1
87	76	76_87	CladeIII	87_76_5	17	1
87	76	76_87	CladeIII	87_76_7	18	1
87	76	76_87	CladeIII	87_76_7	19	1
9	18	18_9	CladeIII	9_18_3	13	1
9	18	18_9	CladeIII	9_18_3	21	1
9	18	18_9	CladeIII	9_18_4	0	0
9	18	18_9	CladeIII	9_18_4	5	1
9	18	18_9	CladeIII	9_18_3	19	1
9	18	18_9	CladeIII	9_18_3	5	1
9	18	18_9	CladeIII	9_18_3	5	1
9	18	18_9	CladeIII	9_18_3	6	1
9	18	18_9	CladeIII	9_18_3	6	1
9	18	18_9	CladeIII	9_18_3	6	1
9	18	18_9	CladeIII	9_18_3	12	1
9	18	18_9	CladeIII	9_18_3	12	1
9	18	18_9	CladeIII	9_18_1	5	1
9	18	18_9	CladeIII	9_18_1	8	1
9	18	18_9	CladeIII	9_18_1	13	1
9	18	18_9	CladeIII	9_18_1	14	1
9	18	18_9	CladeIII	9_18_1	15	1
9	18	18_9	CladeIII	9_18_1	18	1
9	18	18_9	CladeIII	9_18_1	18	1
9	18	18_9	CladeIII	9_18_1	19	1
9	18	18_9	CladeIII	9_18_1	21	1
9	18	18_9	CladeIII	9_18_1	21	1
9	18	18_9	CladeIII	9_18_2	6	1
9	18	18_9	CladeIII	9_18_2	7	1
9	18	18_9	CladeIII	9_18_2	8	1
9	18	18_9	CladeIII	9_18_2	8	1
9	18	18_9	CladeIII	9_18_2	15	1
9	18	18_9	CladeIII	9_18_2	15	1
9	18	18_9	CladeIII	9_18_2	15	1
9	18	18_9	CladeIII	9_18_2	17	1
9	18	18_9	CladeIII	9_18_2	17	1
9	18	18_9	CladeIII	9_18_2	21	1
9	18	18_9	CladeIII	9_18_6	21	1
9	18	18_9	CladeIII	9_18_7	0	0
9	18	18_9	CladeIII	9_18_7	7	1
9	18	18_9	CladeIII	9_18_7	9	1
9	18	18_9	CladeIII	9_18_7	12	1
9	18	18_9	CladeIII	9_18_7	13	1
9	18	18_9	CladeIII	9_18_7	13	1
9	18	18_9	CladeIII	9_18_7	13	1
9	18	18_9	CladeIII	9_18_7	16	1
9	18	18_9	CladeIII	9_18_7	21	1
9	18	18_9	CladeIII	9_18_7	21	1
9	18	18_9	CladeIII	9_18_8	0	0
9	18	18_9	CladeIII	9_18_8	0	0
9	18	18_9	CladeIII	9_18_8	9	1
9	18	18_9	CladeIII	9_18_8	13	1
9	18	18_9	CladeIII	9_18_8	13	1
9	18	18_9	CladeIII	9_18_8	16	1
9	18	18_9	CladeIII	9_18_8	21	1
9	18	18_9	CladeIII	9_18_8	21	1
9	18	18_9	CladeIII	9_18_8	21	1
9	18	18_9	CladeIII	9_18_8	21	1
9	18	18_9	CladeIII	9_18_9	0	0
9	18	18_9	CladeIII	9_18_9	0	0
9	18	18_9	CladeIII	9_18_9	8	1
9	18	18_9	CladeIII	9_18_9	8	1
9	18	18_9	CladeIII	9_18_9	8	1
9	18	18_9	CladeIII	9_18_9	12	1
9	18	18_9	CladeIII	9_18_9	13	1
9	18	18_9	CladeIII	9_18_9	13	1
9	18	18_9	CladeIII	9_18_9	21	1
9	18	18_9	CladeIII	9_18_9	21	1
9	18	18_9	CladeIII	9_18_5	16	1
9	18	18_9	CladeIII	9_18_6	10	1
9	18	18_9	CladeIII	9_18_6	12	1
9	18	18_9	CladeIII	9_18_6	14	1
9	18	18_9	CladeIII	9_18_6	14	1
9	18	18_9	CladeIII	9_18_6	15	1
9	18	18_9	CladeIII	9_18_6	15	1
9	18	18_9	CladeIII	9_18_6	16	1
9	18	18_9	CladeIII	9_18_6	17	1
9	18	18_9	CladeIII	9_18_6	19	1
9	18	18_9	CladeIII	9_18_4	8	1
9	18	18_9	CladeIII	9_18_4	10	1
9	18	18_9	CladeIII	9_18_4	11	1
9	18	18_9	CladeIII	9_18_4	13	1
9	18	18_9	CladeIII	9_18_4	14	1
9	18	18_9	CladeIII	9_18_4	15	1
9	18	18_9	CladeIII	9_18_4	21	1
9	18	18_9	CladeIII	9_18_4	21	1
9	18	18_9	CladeIII	9_18_5	0	0
9	18	18_9	CladeIII	9_18_5	11	1
9	18	18_9	CladeIII	9_18_5	11	1
9	18	18_9	CladeIII	9_18_5	13	1
9	18	18_9	CladeIII	9_18_5	14	1
9	18	18_9	CladeIII	9_18_5	14	1
9	18	18_9	CladeIII	9_18_5	15	1
9	18	18_9	CladeIII	9_18_5	15	1
9	18	18_9	CladeIII	9_18_5	15	1
91	94	91_94	CladeV	91_94_3	21	1
91	94	91_94	CladeV	91_94_3	20	1
91	94	91_94	CladeV	91_94_3	7	1
91	94	91_94	CladeV	91_94_3	7	1
91	94	91_94	CladeV	91_94_3	8	1
91	94	91_94	CladeV	91_94_3	12	1
91	94	91_94	CladeV	91_94_3	13	1
91	94	91_94	CladeV	91_94_3	13	1
91	94	91_94	CladeV	91_94_3	15	1
91	94	91_94	CladeV	91_94_3	18	1
91	94	91_94	CladeV	91_94_5	9	1
91	94	91_94	CladeV	91_94_5	12	1
91	94	91_94	CladeV	91_94_5	14	1
91	94	91_94	CladeV	91_94_5	16	1
91	94	91_94	CladeV	91_94_5	16	1
91	94	91_94	CladeV	91_94_5	18	1
91	94	91_94	CladeV	91_94_5	20	1
91	94	91_94	CladeV	91_94_5	21	1
91	94	91_94	CladeV	91_94_5	21	1
91	94	91_94	CladeV	91_94_6	0	0
91	94	91_94	CladeV	91_94_6	0	0
91	94	91_94	CladeV	91_94_6	9	1
91	94	91_94	CladeV	91_94_6	12	1
91	94	91_94	CladeV	91_94_6	12	1
91	94	91_94	CladeV	91_94_6	12	1
91	94	91_94	CladeV	91_94_6	13	1
91	94	91_94	CladeV	91_94_6	14	1
91	94	91_94	CladeV	91_94_6	16	1
91	94	91_94	CladeV	91_94_6	17	1
91	94	91_94	CladeV	91_94_7	4	1
91	94	91_94	CladeV	91_94_7	5	1
91	94	91_94	CladeV	91_94_7	7	1
91	94	91_94	CladeV	91_94_7	9	1
91	94	91_94	CladeV	91_94_7	10	1
91	94	91_94	CladeV	91_94_7	12	1
91	94	91_94	CladeV	91_94_7	14	1
91	94	91_94	CladeV	91_94_7	16	1
91	94	91_94	CladeV	91_94_7	16	1
91	94	91_94	CladeV	91_94_7	19	1
91	94	91_94	CladeV	91_94_4	8	1
91	94	91_94	CladeV	91_94_4	9	1
91	94	91_94	CladeV	91_94_4	11	1
91	94	91_94	CladeV	91_94_4	11	1
91	94	91_94	CladeV	91_94_4	11	1
91	94	91_94	CladeV	91_94_4	11	1
91	94	91_94	CladeV	91_94_4	17	1
91	94	91_94	CladeV	91_94_4	19	1
91	94	91_94	CladeV	91_94_4	20	1
91	94	91_94	CladeV	91_94_4	21	1
91	94	91_94	CladeV	91_94_5	8	1
91	94	91_94	CladeV	91_94_9	7	1
91	94	91_94	CladeV	91_94_9	9	1
91	94	91_94	CladeV	91_94_9	9	1
91	94	91_94	CladeV	91_94_9	9	1
91	94	91_94	CladeV	91_94_9	9	1
91	94	91_94	CladeV	91_94_9	13	1
91	94	91_94	CladeV	91_94_9	13	1
91	94	91_94	CladeV	91_94_9	16	1
91	94	91_94	CladeV	91_94_9	17	1
91	94	91_94	CladeV	91_94_1	19	1
91	94	91_94	CladeV	91_94_2	0	0
91	94	91_94	CladeV	91_94_2	0	0
91	94	91_94	CladeV	91_94_2	7	1
91	94	91_94	CladeV	91_94_2	8	1
91	94	91_94	CladeV	91_94_2	9	1
91	94	91_94	CladeV	91_94_2	10	1
91	94	91_94	CladeV	91_94_2	12	1
91	94	91_94	CladeV	91_94_2	13	1
91	94	91_94	CladeV	91_94_2	13	1
91	94	91_94	CladeV	91_94_2	17	1
91	94	91_94	CladeV	91_94_8	11	1
91	94	91_94	CladeV	91_94_8	13	1
91	94	91_94	CladeV	91_94_8	13	1
91	94	91_94	CladeV	91_94_8	15	1
91	94	91_94	CladeV	91_94_8	16	1
91	94	91_94	CladeV	91_94_8	17	1
91	94	91_94	CladeV	91_94_9	6	1
91	94	91_94	CladeV	91_94_1	0	0
91	94	91_94	CladeV	91_94_1	5	1
91	94	91_94	CladeV	91_94_8	0	0
91	94	91_94	CladeV	91_94_8	7	1
91	94	91_94	CladeV	91_94_8	9	1
91	94	91_94	CladeV	91_94_8	9	1
91	94	91_94	CladeV	91_94_1	13	1
91	94	91_94	CladeV	91_94_1	13	1
91	94	91_94	CladeV	91_94_1	18	1
91	94	91_94	CladeV	91_94_1	12	1
91	94	91_94	CladeV	91_94_1	12	1
91	94	91_94	CladeV	91_94_1	8	1
91	94	91_94	CladeV	91_94_1	12	1
92	85	85_92	CladeIII	92_85_1	8	1
92	85	85_92	CladeIII	92_85_1	7	1
92	85	85_92	CladeIII	92_85_1	6	1
92	85	85_92	CladeIII	92_85_1	6	1
92	85	85_92	CladeIII	92_85_1	6	1
92	85	85_92	CladeIII	92_85_1	7	1
92	85	85_92	CladeIII	92_85_2	20	1
92	85	85_92	CladeIII	92_85_2	21	1
92	85	85_92	CladeIII	92_85_1	8	1
92	85	85_92	CladeIII	92_85_1	8	1
92	85	85_92	CladeIII	92_85_1	10	1
92	85	85_92	CladeIII	92_85_1	12	1
92	85	85_92	CladeIII	92_85_2	4	1
92	85	85_92	CladeIII	92_85_2	5	1
92	85	85_92	CladeIII	92_85_2	6	1
92	85	85_92	CladeIII	92_85_2	7	1
92	85	85_92	CladeIII	92_85_2	8	1
92	85	85_92	CladeIII	92_85_2	8	1
92	85	85_92	CladeIII	92_85_2	10	1
92	85	85_92	CladeIII	92_85_4	0	0
92	85	85_92	CladeIII	92_85_4	4	1
92	85	85_92	CladeIII	92_85_4	5	1
92	85	85_92	CladeIII	92_85_4	7	1
92	85	85_92	CladeIII	92_85_4	8	1
92	85	85_92	CladeIII	92_85_4	8	1
92	85	85_92	CladeIII	92_85_4	8	1
92	85	85_92	CladeIII	92_85_4	10	1
92	85	85_92	CladeIII	92_85_4	14	1
92	85	85_92	CladeIII	92_85_4	16	1
92	85	85_92	CladeIII	92_85_5	6	1
92	85	85_92	CladeIII	92_85_5	7	1
92	85	85_92	CladeIII	92_85_5	8	1
92	85	85_92	CladeIII	92_85_5	8	1
92	85	85_92	CladeIII	92_85_5	15	1
92	85	85_92	CladeIII	92_85_5	16	1
92	85	85_92	CladeIII	92_85_5	21	1
92	85	85_92	CladeIII	92_85_5	21	1
92	85	85_92	CladeIII	92_85_5	21	1
92	85	85_92	CladeIII	92_85_5	21	1
92	85	85_92	CladeIII	92_85_6	0	0
92	85	85_92	CladeIII	92_85_6	5	1
92	85	85_92	CladeIII	92_85_6	6	1
92	85	85_92	CladeIII	92_85_6	8	1
92	85	85_92	CladeIII	92_85_6	8	1
92	85	85_92	CladeIII	92_85_6	9	1
92	85	85_92	CladeIII	92_85_6	10	1
92	85	85_92	CladeIII	92_85_6	10	1
92	85	85_92	CladeIII	92_85_6	11	1
92	85	85_92	CladeIII	92_85_2	21	1
92	85	85_92	CladeIII	92_85_3	5	1
92	85	85_92	CladeIII	92_85_3	6	1
92	85	85_92	CladeIII	92_85_3	6	1
92	85	85_92	CladeIII	92_85_3	7	1
92	85	85_92	CladeIII	92_85_3	7	1
92	85	85_92	CladeIII	92_85_3	8	1
92	85	85_92	CladeIII	92_85_3	8	1
92	85	85_92	CladeIII	92_85_3	10	1
92	85	85_92	CladeIII	92_85_3	12	1
92	85	85_92	CladeIII	92_85_3	21	1
92	85	85_92	CladeIII	92_85_8	5	1
92	85	85_92	CladeIII	92_85_8	6	1
92	85	85_92	CladeIII	92_85_8	6	1
92	85	85_92	CladeIII	92_85_8	9	1
92	85	85_92	CladeIII	92_85_8	13	1
92	85	85_92	CladeIII	92_85_8	15	1
92	85	85_92	CladeIII	92_85_8	17	1
92	85	85_92	CladeIII	92_85_8	18	1
92	85	85_92	CladeIII	92_85_8	21	1
92	85	85_92	CladeIII	92_85_8	0	0
92	85	85_92	CladeIII	92_85_9	4	1
92	85	85_92	CladeIII	92_85_9	6	1
92	85	85_92	CladeIII	92_85_9	7	1
92	85	85_92	CladeIII	92_85_9	10	1
92	85	85_92	CladeIII	92_85_9	11	1
92	85	85_92	CladeIII	92_85_9	11	1
92	85	85_92	CladeIII	92_85_9	12	1
92	85	85_92	CladeIII	92_85_9	16	1
92	85	85_92	CladeIII	92_85_9	21	1
92	85	85_92	CladeIII	92_85_9	21	1
92	85	85_92	CladeIII	92_85_7	6	1
92	85	85_92	CladeIII	92_85_7	7	1
92	85	85_92	CladeIII	92_85_7	13	1
92	85	85_92	CladeIII	92_85_7	13	1
92	85	85_92	CladeIII	92_85_7	21	1
92	85	85_92	CladeIII	92_85_7	21	1
92	85	85_92	CladeIII	92_85_7	21	1
92	85	85_92	CladeIII	92_85_7	21	1
92	85	85_92	CladeIII	92_85_7	5	1
92	85	85_92	CladeIII	92_85_6	21	1
92	85	85_92	CladeIII	92_85_7	0	0
94	91	91_94	CladeIII	94_91_9	8	1
94	91	91_94	CladeIII	94_91_9	10	1
94	91	91_94	CladeIII	94_91_9	12	1
94	91	91_94	CladeIII	94_91_9	13	1
94	91	91_94	CladeIII	94_91_9	21	1
94	91	91_94	CladeIII	94_91_9	21	1
94	91	91_94	CladeIII	94_91_9	7	1
94	91	91_94	CladeIII	94_91_9	7	1
94	91	91_94	CladeIII	94_91_9	8	1
94	91	91_94	CladeIII	94_91_8	6	1
94	91	91_94	CladeIII	94_91_8	6	1
94	91	91_94	CladeIII	94_91_8	7	1
94	91	91_94	CladeIII	94_91_8	7	1
94	91	91_94	CladeIII	94_91_8	8	1
94	91	91_94	CladeIII	94_91_8	8	1
94	91	91_94	CladeIII	94_91_8	9	1
94	91	91_94	CladeIII	94_91_8	9	1
94	91	91_94	CladeIII	94_91_8	12	1
94	91	91_94	CladeIII	94_91_8	14	1
94	91	91_94	CladeIII	94_91_9	4	1
94	91	91_94	CladeIII	94_91_1	4	1
94	91	91_94	CladeIII	94_91_1	6	1
94	91	91_94	CladeIII	94_91_1	6	1
94	91	91_94	CladeIII	94_91_1	7	1
94	91	91_94	CladeIII	94_91_1	7	1
94	91	91_94	CladeIII	94_91_1	8	1
94	91	91_94	CladeIII	94_91_1	9	1
94	91	91_94	CladeIII	94_91_1	10	1
94	91	91_94	CladeIII	94_91_1	12	1
94	91	91_94	CladeIII	94_91_1	21	1
94	91	91_94	CladeIII	94_91_2	0	0
94	91	91_94	CladeIII	94_91_2	5	1
94	91	91_94	CladeIII	94_91_2	5	1
94	91	91_94	CladeIII	94_91_2	7	1
94	91	91_94	CladeIII	94_91_2	7	1
94	91	91_94	CladeIII	94_91_2	8	1
94	91	91_94	CladeIII	94_91_2	8	1
94	91	91_94	CladeIII	94_91_2	9	1
94	91	91_94	CladeIII	94_91_2	9	1
94	91	91_94	CladeIII	94_91_2	11	1
94	91	91_94	CladeIII	94_91_3	4	1
94	91	91_94	CladeIII	94_91_3	5	1
94	91	91_94	CladeIII	94_91_3	7	1
94	91	91_94	CladeIII	94_91_3	7	1
94	91	91_94	CladeIII	94_91_3	10	1
94	91	91_94	CladeIII	94_91_3	11	1
94	91	91_94	CladeIII	94_91_3	11	1
94	91	91_94	CladeIII	94_91_3	12	1
94	91	91_94	CladeIII	94_91_3	12	1
94	91	91_94	CladeIII	94_91_3	12	1
94	91	91_94	CladeIII	94_91_4	0	0
94	91	91_94	CladeIII	94_91_4	0	0
94	91	91_94	CladeIII	94_91_4	4	1
94	91	91_94	CladeIII	94_91_4	7	1
94	91	91_94	CladeIII	94_91_4	7	1
94	91	91_94	CladeIII	94_91_4	8	1
94	91	91_94	CladeIII	94_91_4	9	1
94	91	91_94	CladeIII	94_91_4	9	1
94	91	91_94	CladeIII	94_91_4	12	1
94	91	91_94	CladeIII	94_91_4	12	1
94	91	91_94	CladeIII	94_91_5	7	1
94	91	91_94	CladeIII	94_91_5	7	1
94	91	91_94	CladeIII	94_91_5	8	1
94	91	91_94	CladeIII	94_91_5	8	1
94	91	91_94	CladeIII	94_91_5	9	1
94	91	91_94	CladeIII	94_91_5	9	1
94	91	91_94	CladeIII	94_91_5	12	1
94	91	91_94	CladeIII	94_91_5	12	1
94	91	91_94	CladeIII	94_91_5	13	1
94	91	91_94	CladeIII	94_91_5	13	1
94	91	91_94	CladeIII	94_91_6	5	1
94	91	91_94	CladeIII	94_91_6	5	1
94	91	91_94	CladeIII	94_91_6	7	1
94	91	91_94	CladeIII	94_91_6	7	1
94	91	91_94	CladeIII	94_91_6	7	1
94	91	91_94	CladeIII	94_91_6	7	1
94	91	91_94	CladeIII	94_91_6	9	1
94	91	91_94	CladeIII	94_91_6	9	1
94	91	91_94	CladeIII	94_91_6	18	1
94	91	91_94	CladeIII	94_91_6	19	1
94	91	91_94	CladeIII	94_91_7	4	1
94	91	91_94	CladeIII	94_91_7	5	1
94	91	91_94	CladeIII	94_91_7	6	1
94	91	91_94	CladeIII	94_91_7	7	1
94	91	91_94	CladeIII	94_91_7	8	1
94	91	91_94	CladeIII	94_91_7	8	1
94	91	91_94	CladeIII	94_91_7	10	1
94	91	91_94	CladeIII	94_91_7	10	1
94	91	91_94	CladeIII	94_91_7	11	1
94	91	91_94	CladeIII	94_91_7	21	1
