# Supplementary material for: Drosophila Adaptation to Viral Infection through Defensive Symbiont Evolution
Source: PLoS Genet. 2016 Sep 29;12(9):e1006297. doi: 10.1371/journal.pgen.1006297 (PMC5042464; doi:10.1371/journal.pgen.1006297)
Supplement: S6 Dataset — (TXT) [file pgen.1006297.s013.txt]

Mother	Father	Genotype	Clade	Progeny
12	3	12_3	CladeV	38
12	3	12_3	CladeV	26
12	3	12_3	CladeV	7
12	3	12_3	CladeV	36
12	3	12_3	CladeV	3
12	3	12_3	CladeV	28
12	3	12_3	CladeV	25
12	3	12_3	CladeV	9
12	3	12_3	CladeV	35
12	3	12_3	CladeV	25
12	3	12_3	CladeV	32
12	3	12_3	CladeV	35
12	3	12_3	CladeV	29
12	3	12_3	CladeV	23
12	3	12_3	CladeV	30
12	3	12_3	CladeV	22
12	3	12_3	CladeV	32
12	3	12_3	CladeV	18
12	3	12_3	CladeV	24
12	3	12_3	CladeV	22
3	12	12_3	CladeIII	0
3	12	12_3	CladeIII	2
3	12	12_3	CladeIII	10
3	12	12_3	CladeIII	10
3	12	12_3	CladeIII	4
3	12	12_3	CladeIII	31
3	12	12_3	CladeIII	22
3	12	12_3	CladeIII	6
3	12	12_3	CladeIII	3
3	12	12_3	CladeIII	28
3	12	12_3	CladeIII	0
3	12	12_3	CladeIII	21
3	12	12_3	CladeIII	0
3	12	12_3	CladeIII	17
3	12	12_3	CladeIII	8
3	12	12_3	CladeIII	1
3	12	12_3	CladeIII	1
3	12	12_3	CladeIII	10
3	12	12_3	CladeIII	1
3	12	12_3	CladeIII	23
15	4	15_4	CladeV	29
15	4	15_4	CladeV	34
15	4	15_4	CladeV	21
15	4	15_4	CladeV	4
15	4	15_4	CladeV	36
15	4	15_4	CladeV	10
15	4	15_4	CladeV	29
15	4	15_4	CladeV	19
15	4	15_4	CladeV	25
15	4	15_4	CladeV	1
15	4	15_4	CladeV	0
15	4	15_4	CladeV	20
15	4	15_4	CladeV	1
15	4	15_4	CladeV	0
15	4	15_4	CladeV	25
15	4	15_4	CladeV	7
15	4	15_4	CladeV	2
15	4	15_4	CladeV	1
15	4	15_4	CladeV	12
15	4	15_4	CladeV	0
4	15	15_4	CladeIII	0
4	15	15_4	CladeIII	1
4	15	15_4	CladeIII	1
4	15	15_4	CladeIII	0
4	15	15_4	CladeIII	11
4	15	15_4	CladeIII	8
4	15	15_4	CladeIII	0
4	15	15_4	CladeIII	0
4	15	15_4	CladeIII	1
4	15	15_4	CladeIII	12
4	15	15_4	CladeIII	2
4	15	15_4	CladeIII	6
4	15	15_4	CladeIII	20
4	15	15_4	CladeIII	26
4	15	15_4	CladeIII	0
4	15	15_4	CladeIII	9
4	15	15_4	CladeIII	3
4	15	15_4	CladeIII	0
4	15	15_4	CladeIII	1
4	15	15_4	CladeIII	2
18	9	18_9	CladeV	0
18	9	18_9	CladeV	0
18	9	18_9	CladeV	8
18	9	18_9	CladeV	27
18	9	18_9	CladeV	7
18	9	18_9	CladeV	28
18	9	18_9	CladeV	2
18	9	18_9	CladeV	12
18	9	18_9	CladeV	12
18	9	18_9	CladeV	6
18	9	18_9	CladeV	0
18	9	18_9	CladeV	26
18	9	18_9	CladeV	26
18	9	18_9	CladeV	19
18	9	18_9	CladeV	6
18	9	18_9	CladeV	0
18	9	18_9	CladeV	18
18	9	18_9	CladeV	20
18	9	18_9	CladeV	1
18	9	18_9	CladeV	10
9	18	18_9	CladeIII	9
9	18	18_9	CladeIII	36
9	18	18_9	CladeIII	17
9	18	18_9	CladeIII	22
9	18	18_9	CladeIII	25
9	18	18_9	CladeIII	30
9	18	18_9	CladeIII	29
9	18	18_9	CladeIII	0
9	18	18_9	CladeIII	28
9	18	18_9	CladeIII	9
9	18	18_9	CladeIII	19
9	18	18_9	CladeIII	13
9	18	18_9	CladeIII	0
9	18	18_9	CladeIII	18
9	18	18_9	CladeIII	12
9	18	18_9	CladeIII	24
9	18	18_9	CladeIII	1
9	18	18_9	CladeIII	22
9	18	18_9	CladeIII	24
9	18	18_9	CladeIII	1
26	36	26_36	CladeV	42
26	36	26_36	CladeV	39
26	36	26_36	CladeV	32
26	36	26_36	CladeV	0
26	36	26_36	CladeV	21
26	36	26_36	CladeV	25
26	36	26_36	CladeV	19
26	36	26_36	CladeV	32
26	36	26_36	CladeV	23
26	36	26_36	CladeV	14
26	36	26_36	CladeV	38
26	36	26_36	CladeV	1
26	36	26_36	CladeV	7
26	36	26_36	CladeV	0
26	36	26_36	CladeV	1
26	36	26_36	CladeV	10
26	36	26_36	CladeV	27
26	36	26_36	CladeV	19
26	36	26_36	CladeV	14
26	36	26_36	CladeV	33
36	26	26_36	CladeIII	5
36	26	26_36	CladeIII	27
36	26	26_36	CladeIII	26
36	26	26_36	CladeIII	18
36	26	26_36	CladeIII	11
36	26	26_36	CladeIII	14
36	26	26_36	CladeIII	8
36	26	26_36	CladeIII	18
36	26	26_36	CladeIII	29
36	26	26_36	CladeIII	2
36	26	26_36	CladeIII	17
36	26	26_36	CladeIII	7
36	26	26_36	CladeIII	2
36	26	26_36	CladeIII	37
36	26	26_36	CladeIII	24
36	26	26_36	CladeIII	14
36	26	26_36	CladeIII	8
36	26	26_36	CladeIII	7
36	26	26_36	CladeIII	0
36	26	26_36	CladeIII	19
30	54	30_54	CladeV	37
30	54	30_54	CladeV	31
30	54	30_54	CladeV	27
30	54	30_54	CladeV	23
30	54	30_54	CladeV	21
30	54	30_54	CladeV	30
30	54	30_54	CladeV	20
30	54	30_54	CladeV	2
30	54	30_54	CladeV	16
30	54	30_54	CladeV	18
30	54	30_54	CladeV	28
30	54	30_54	CladeV	23
30	54	30_54	CladeV	21
30	54	30_54	CladeV	11
30	54	30_54	CladeV	0
30	54	30_54	CladeV	9
30	54	30_54	CladeV	19
30	54	30_54	CladeV	5
30	54	30_54	CladeV	19
30	54	30_54	CladeV	27
54	30	30_54	CladeIII	20
54	30	30_54	CladeIII	17
54	30	30_54	CladeIII	11
54	30	30_54	CladeIII	13
54	30	30_54	CladeIII	8
54	30	30_54	CladeIII	36
54	30	30_54	CladeIII	1
54	30	30_54	CladeIII	17
54	30	30_54	CladeIII	4
54	30	30_54	CladeIII	1
54	30	30_54	CladeIII	15
54	30	30_54	CladeIII	29
54	30	30_54	CladeIII	20
54	30	30_54	CladeIII	20
54	30	30_54	CladeIII	16
54	30	30_54	CladeIII	14
54	30	30_54	CladeIII	11
54	30	30_54	CladeIII	32
54	30	30_54	CladeIII	13
54	30	30_54	CladeIII	16
48	62	48_62	CladeV	0
48	62	48_62	CladeV	32
48	62	48_62	CladeV	39
48	62	48_62	CladeV	22
48	62	48_62	CladeV	38
48	62	48_62	CladeV	0
48	62	48_62	CladeV	20
48	62	48_62	CladeV	32
48	62	48_62	CladeV	22
48	62	48_62	CladeV	23
48	62	48_62	CladeV	37
48	62	48_62	CladeV	44
48	62	48_62	CladeV	18
48	62	48_62	CladeV	17
48	62	48_62	CladeV	25
48	62	48_62	CladeV	31
48	62	48_62	CladeV	40
48	62	48_62	CladeV	33
48	62	48_62	CladeV	32
48	62	48_62	CladeV	29
62	48	48_62	CladeIII	21
62	48	48_62	CladeIII	12
62	48	48_62	CladeIII	32
62	48	48_62	CladeIII	22
62	48	48_62	CladeIII	12
62	48	48_62	CladeIII	19
62	48	48_62	CladeIII	18
62	48	48_62	CladeIII	17
62	48	48_62	CladeIII	20
62	48	48_62	CladeIII	9
62	48	48_62	CladeIII	23
62	48	48_62	CladeIII	0
62	48	48_62	CladeIII	26
62	48	48_62	CladeIII	34
62	48	48_62	CladeIII	23
62	48	48_62	CladeIII	0
62	48	48_62	CladeIII	31
62	48	48_62	CladeIII	14
62	48	48_62	CladeIII	5
62	48	48_62	CladeIII	14
51	72	51_72	CladeV	12
51	72	51_72	CladeV	26
51	72	51_72	CladeV	22
51	72	51_72	CladeV	28
51	72	51_72	CladeV	31
51	72	51_72	CladeV	29
51	72	51_72	CladeV	22
51	72	51_72	CladeV	29
51	72	51_72	CladeV	33
51	72	51_72	CladeV	20
51	72	51_72	CladeV	28
51	72	51_72	CladeV	0
51	72	51_72	CladeV	12
51	72	51_72	CladeV	37
51	72	51_72	CladeV	9
51	72	51_72	CladeV	31
51	72	51_72	CladeV	19
51	72	51_72	CladeV	33
51	72	51_72	CladeV	28
51	72	51_72	CladeV	22
72	51	51_72	CladeIII	29
72	51	51_72	CladeIII	8
72	51	51_72	CladeIII	21
72	51	51_72	CladeIII	1
72	51	51_72	CladeIII	22
72	51	51_72	CladeIII	1
72	51	51_72	CladeIII	25
72	51	51_72	CladeIII	18
72	51	51_72	CladeIII	1
72	51	51_72	CladeIII	9
72	51	51_72	CladeIII	18
72	51	51_72	CladeIII	45
72	51	51_72	CladeIII	0
72	51	51_72	CladeIII	0
72	51	51_72	CladeIII	1
72	51	51_72	CladeIII	16
72	51	51_72	CladeIII	31
72	51	51_72	CladeIII	23
72	51	51_72	CladeIII	2
72	51	51_72	CladeIII	29
66	86	66_86	CladeV	40
66	86	66_86	CladeV	28
66	86	66_86	CladeV	29
66	86	66_86	CladeV	27
66	86	66_86	CladeV	42
66	86	66_86	CladeV	28
66	86	66_86	CladeV	15
66	86	66_86	CladeV	19
66	86	66_86	CladeV	35
66	86	66_86	CladeV	32
66	86	66_86	CladeV	10
66	86	66_86	CladeV	20
66	86	66_86	CladeV	23
66	86	66_86	CladeV	25
66	86	66_86	CladeV	1
66	86	66_86	CladeV	1
66	86	66_86	CladeV	1
66	86	66_86	CladeV	23
66	86	66_86	CladeV	0
66	86	66_86	CladeV	30
86	66	66_86	CladeIII	0
86	66	66_86	CladeIII	18
86	66	66_86	CladeIII	27
86	66	66_86	CladeIII	0
86	66	66_86	CladeIII	0
86	66	66_86	CladeIII	3
86	66	66_86	CladeIII	22
86	66	66_86	CladeIII	3
86	66	66_86	CladeIII	29
86	66	66_86	CladeIII	1
86	66	66_86	CladeIII	25
86	66	66_86	CladeIII	2
86	66	66_86	CladeIII	0
86	66	66_86	CladeIII	4
86	66	66_86	CladeIII	0
86	66	66_86	CladeIII	1
86	66	66_86	CladeIII	2
86	66	66_86	CladeIII	5
86	66	66_86	CladeIII	2
86	66	66_86	CladeIII	30
76	87	76_87	CladeV	25
76	87	76_87	CladeV	30
76	87	76_87	CladeV	34
76	87	76_87	CladeV	27
76	87	76_87	CladeV	41
76	87	76_87	CladeV	18
76	87	76_87	CladeV	0
76	87	76_87	CladeV	26
76	87	76_87	CladeV	17
76	87	76_87	CladeV	14
76	87	76_87	CladeV	0
76	87	76_87	CladeV	19
76	87	76_87	CladeV	17
76	87	76_87	CladeV	18
76	87	76_87	CladeV	21
76	87	76_87	CladeV	11
76	87	76_87	CladeV	0
76	87	76_87	CladeV	25
76	87	76_87	CladeV	13
76	87	76_87	CladeV	38
87	76	76_87	CladeIII	29
87	76	76_87	CladeIII	28
87	76	76_87	CladeIII	1
87	76	76_87	CladeIII	27
87	76	76_87	CladeIII	32
87	76	76_87	CladeIII	18
87	76	76_87	CladeIII	39
87	76	76_87	CladeIII	19
87	76	76_87	CladeIII	25
87	76	76_87	CladeIII	0
87	76	76_87	CladeIII	0
87	76	76_87	CladeIII	34
87	76	76_87	CladeIII	15
87	76	76_87	CladeIII	29
87	76	76_87	CladeIII	29
87	76	76_87	CladeIII	22
87	76	76_87	CladeIII	17
87	76	76_87	CladeIII	0
87	76	76_87	CladeIII	30
87	76	76_87	CladeIII	6
85	92	85_92	CladeV	3
85	92	85_92	CladeV	13
85	92	85_92	CladeV	1
85	92	85_92	CladeV	18
85	92	85_92	CladeV	22
85	92	85_92	CladeV	11
85	92	85_92	CladeV	5
85	92	85_92	CladeV	8
85	92	85_92	CladeV	29
85	92	85_92	CladeV	18
85	92	85_92	CladeV	30
85	92	85_92	CladeV	0
85	92	85_92	CladeV	34
85	92	85_92	CladeV	3
85	92	85_92	CladeV	29
85	92	85_92	CladeV	1
85	92	85_92	CladeV	2
85	92	85_92	CladeV	5
85	92	85_92	CladeV	3
85	92	85_92	CladeV	19
92	85	85_92	CladeIII	25
92	85	85_92	CladeIII	4
92	85	85_92	CladeIII	0
92	85	85_92	CladeIII	4
92	85	85_92	CladeIII	22
92	85	85_92	CladeIII	1
92	85	85_92	CladeIII	0
92	85	85_92	CladeIII	1
92	85	85_92	CladeIII	33
92	85	85_92	CladeIII	12
92	85	85_92	CladeIII	0
92	85	85_92	CladeIII	0
92	85	85_92	CladeIII	27
92	85	85_92	CladeIII	0
92	85	85_92	CladeIII	4
92	85	85_92	CladeIII	0
92	85	85_92	CladeIII	0
92	85	85_92	CladeIII	37
92	85	85_92	CladeIII	39
92	85	85_92	CladeIII	0
91	94	91_94	CladeV	24
91	94	91_94	CladeV	11
91	94	91_94	CladeV	13
91	94	91_94	CladeV	5
91	94	91_94	CladeV	32
91	94	91_94	CladeV	28
91	94	91_94	CladeV	4
91	94	91_94	CladeV	1
91	94	91_94	CladeV	34
91	94	91_94	CladeV	5
91	94	91_94	CladeV	2
91	94	91_94	CladeV	6
91	94	91_94	CladeV	35
91	94	91_94	CladeV	35
91	94	91_94	CladeV	41
91	94	91_94	CladeV	0
91	94	91_94	CladeV	1
91	94	91_94	CladeV	7
91	94	91_94	CladeV	33
91	94	91_94	CladeV	26
94	91	91_94	CladeIII	28
94	91	91_94	CladeIII	21
94	91	91_94	CladeIII	1
94	91	91_94	CladeIII	10
94	91	91_94	CladeIII	28
94	91	91_94	CladeIII	2
94	91	91_94	CladeIII	22
94	91	91_94	CladeIII	31
94	91	91_94	CladeIII	1
94	91	91_94	CladeIII	0
94	91	91_94	CladeIII	0
94	91	91_94	CladeIII	0
94	91	91_94	CladeIII	25
94	91	91_94	CladeIII	1
94	91	91_94	CladeIII	3
94	91	91_94	CladeIII	0
94	91	91_94	CladeIII	1
94	91	91_94	CladeIII	0
94	91	91_94	CladeIII	29
94	91	91_94	CladeIII	12
