# Supplementary material for: Drosophila Adaptation to Viral Infection through Defensive Symbiont Evolution
Source: PLoS Genet. 2016 Sep 29;12(9):e1006297. doi: 10.1371/journal.pgen.1006297 (PMC5042464; doi:10.1371/journal.pgen.1006297)
Supplement: S7 Dataset — (TXT) [file pgen.1006297.s014.txt]

Mother	Father	Genotype	Presence	Clade	RepFull	Time	Status
3	12	12_3	Wol-	CladeIII	12_3-1	4	1
3	12	12_3	Wol-	CladeIII	12_3-2	7	1
3	12	12_3	Wol-	CladeIII	12_3-3	5	1
3	12	12_3	Wol-	CladeIII	12_3-4	5	1
3	12	12_3	Wol-	CladeIII	12_3-5	5	1
3	12	12_3	Wol-	CladeIII	12_3-6	4	1
3	12	12_3	Wol-	CladeIII	12_3-7	3	1
3	12	12_3	Wol-	CladeIII	12_3-8	1	0
3	12	12_3	Wol-	CladeIII	12_3-9	5	0
3	12	12_3	Wol-	CladeIII	12_3-10	4	1
3	12	12_3	Wol-	CladeIII	12_3-11	5	1
3	12	12_3	Wol-	CladeIII	12_3-12	5	1
3	12	12_3	Wol-	CladeIII	12_3-13	5	1
3	12	12_3	Wol-	CladeIII	12_3-14	5	1
3	12	12_3	Wol-	CladeIII	12_3-15	8	1
3	12	12_3	Wol-	CladeIII	12_3-16	9	1
3	12	12_3	Wol-	CladeIII	12_3-17	4	1
3	12	12_3	Wol-	CladeIII	12_3-18	3	1
3	12	12_3	Wol-	CladeIII	12_3-19	4	1
3	12	12_3	Wol-	CladeIII	12_3-20	6	1
12	3	12_3	Wol-	CladeV	12_3-1	5	1
12	3	12_3	Wol-	CladeV	12_3-2	6	1
12	3	12_3	Wol-	CladeV	12_3-3	4	1
12	3	12_3	Wol-	CladeV	12_3-4	5	1
12	3	12_3	Wol-	CladeV	12_3-5	3	1
12	3	12_3	Wol-	CladeV	12_3-6	1	0
12	3	12_3	Wol-	CladeV	12_3-7	4	1
12	3	12_3	Wol-	CladeV	12_3-8	8	1
12	3	12_3	Wol-	CladeV	12_3-9	6	1
12	3	12_3	Wol-	CladeV	12_3-10	4	1
12	3	12_3	Wol-	CladeV	12_3-11	6	1
12	3	12_3	Wol-	CladeV	12_3-12	10	1
12	3	12_3	Wol-	CladeV	12_3-13	5	1
12	3	12_3	Wol-	CladeV	12_3-14	4	1
12	3	12_3	Wol-	CladeV	12_3-15	4	1
12	3	12_3	Wol-	CladeV	12_3-16	3	0
12	3	12_3	Wol-	CladeV	12_3-17	5	1
12	3	12_3	Wol-	CladeV	12_3-18	5	1
12	3	12_3	Wol-	CladeV	12_3-19	4	1
12	3	12_3	Wol-	CladeV	12_3-20	4	1
4	15	15_4	Wol-	CladeIII	15_4-1	5	1
4	15	15_4	Wol-	CladeIII	15_4-2	9	1
4	15	15_4	Wol-	CladeIII	15_4-3	5	1
4	15	15_4	Wol-	CladeIII	15_4-4	4	1
4	15	15_4	Wol-	CladeIII	15_4-5	7	1
4	15	15_4	Wol-	CladeIII	15_4-6	4	1
4	15	15_4	Wol-	CladeIII	15_4-7	5	1
4	15	15_4	Wol-	CladeIII	15_4-8	5	1
4	15	15_4	Wol-	CladeIII	15_4-9	5	1
4	15	15_4	Wol-	CladeIII	15_4-10	5	1
4	15	15_4	Wol-	CladeIII	15_4-11	12	0
4	15	15_4	Wol-	CladeIII	15_4-12	7	1
4	15	15_4	Wol-	CladeIII	15_4-13	7	1
4	15	15_4	Wol-	CladeIII	15_4-14	5	1
4	15	15_4	Wol-	CladeIII	15_4-15	4	1
4	15	15_4	Wol-	CladeIII	15_4-16	10	1
4	15	15_4	Wol-	CladeIII	15_4-17	6	1
4	15	15_4	Wol-	CladeIII	15_4-18	4	1
4	15	15_4	Wol-	CladeIII	15_4-19	5	1
4	15	15_4	Wol-	CladeIII	15_4-20	5	1
15	4	15_4	Wol-	CladeV	15_4-1	8	1
15	4	15_4	Wol-	CladeV	15_4-2	12	0
15	4	15_4	Wol-	CladeV	15_4-3	5	1
15	4	15_4	Wol-	CladeV	15_4-4	5	1
15	4	15_4	Wol-	CladeV	15_4-5	12	0
15	4	15_4	Wol-	CladeV	15_4-6	5	1
15	4	15_4	Wol-	CladeV	15_4-7	12	0
15	4	15_4	Wol-	CladeV	15_4-8	7	1
15	4	15_4	Wol-	CladeV	15_4-9	5	1
15	4	15_4	Wol-	CladeV	15_4-10	10	1
15	4	15_4	Wol-	CladeV	15_4-11	12	0
15	4	15_4	Wol-	CladeV	15_4-12	2	0
15	4	15_4	Wol-	CladeV	15_4-13	10	1
15	4	15_4	Wol-	CladeV	15_4-14	5	1
15	4	15_4	Wol-	CladeV	15_4-15	5	1
15	4	15_4	Wol-	CladeV	15_4-16	5	1
15	4	15_4	Wol-	CladeV	15_4-17	6	1
15	4	15_4	Wol-	CladeV	15_4-18	3	0
15	4	15_4	Wol-	CladeV	15_4-19	5	1
15	4	15_4	Wol-	CladeV	15_4-20	5	1
9	18	18_9	Wol-	CladeIII	18_9-1	6	1
9	18	18_9	Wol-	CladeIII	18_9-2	6	1
9	18	18_9	Wol-	CladeIII	18_9-3	7	1
9	18	18_9	Wol-	CladeIII	18_9-4	5	1
9	18	18_9	Wol-	CladeIII	18_9-5	8	1
9	18	18_9	Wol-	CladeIII	18_9-6	8	1
9	18	18_9	Wol-	CladeIII	18_9-7	8	1
9	18	18_9	Wol-	CladeIII	18_9-8	6	1
9	18	18_9	Wol-	CladeIII	18_9-9	5	1
9	18	18_9	Wol-	CladeIII	18_9-10	6	1
9	18	18_9	Wol-	CladeIII	18_9-11	8	1
9	18	18_9	Wol-	CladeIII	18_9-12	5	1
9	18	18_9	Wol-	CladeIII	18_9-13	7	1
9	18	18_9	Wol-	CladeIII	18_9-14	7	1
9	18	18_9	Wol-	CladeIII	18_9-15	8	1
9	18	18_9	Wol-	CladeIII	18_9-16	7	1
9	18	18_9	Wol-	CladeIII	18_9-17	5	1
9	18	18_9	Wol-	CladeIII	18_9-18	8	1
9	18	18_9	Wol-	CladeIII	18_9-19	6	1
9	18	18_9	Wol-	CladeIII	18_9-20	8	1
18	9	18_9	Wol-	CladeV	18_9-1	5	1
18	9	18_9	Wol-	CladeV	18_9-2	7	1
18	9	18_9	Wol-	CladeV	18_9-3	1	0
18	9	18_9	Wol-	CladeV	18_9-4	7	1
18	9	18_9	Wol-	CladeV	18_9-5	4	1
18	9	18_9	Wol-	CladeV	18_9-6	4	1
18	9	18_9	Wol-	CladeV	18_9-7	6	1
18	9	18_9	Wol-	CladeV	18_9-8	5	1
18	9	18_9	Wol-	CladeV	18_9-9	3	1
18	9	18_9	Wol-	CladeV	18_9-10	7	1
18	9	18_9	Wol-	CladeV	18_9-11	5	1
18	9	18_9	Wol-	CladeV	18_9-12	6	1
18	9	18_9	Wol-	CladeV	18_9-13	7	1
18	9	18_9	Wol-	CladeV	18_9-14	5	1
18	9	18_9	Wol-	CladeV	18_9-15	5	1
18	9	18_9	Wol-	CladeV	18_9-16	5	1
18	9	18_9	Wol-	CladeV	18_9-17	7	1
18	9	18_9	Wol-	CladeV	18_9-18	7	1
18	9	18_9	Wol-	CladeV	18_9-19	7	1
18	9	18_9	Wol-	CladeV	18_9-20	5	1
36	26	26_36	Wol-	CladeIII	26_36-1	8	1
36	26	26_36	Wol-	CladeIII	26_36-2	6	1
36	26	26_36	Wol-	CladeIII	26_36-3	10	1
36	26	26_36	Wol-	CladeIII	26_36-4	5	1
36	26	26_36	Wol-	CladeIII	26_36-5	6	1
36	26	26_36	Wol-	CladeIII	26_36-6	10	1
36	26	26_36	Wol-	CladeIII	26_36-7	8	1
36	26	26_36	Wol-	CladeIII	26_36-8	4	1
36	26	26_36	Wol-	CladeIII	26_36-9	12	0
36	26	26_36	Wol-	CladeIII	26_36-10	7	1
36	26	26_36	Wol-	CladeIII	26_36-11	10	1
36	26	26_36	Wol-	CladeIII	26_36-12	7	1
36	26	26_36	Wol-	CladeIII	26_36-13	9	1
36	26	26_36	Wol-	CladeIII	26_36-14	10	1
36	26	26_36	Wol-	CladeIII	26_36-15	8	1
36	26	26_36	Wol-	CladeIII	26_36-16	7	1
36	26	26_36	Wol-	CladeIII	26_36-17	3	1
36	26	26_36	Wol-	CladeIII	26_36-18	12	0
36	26	26_36	Wol-	CladeIII	26_36-19	7	1
36	26	26_36	Wol-	CladeIII	26_36-20	10	1
26	36	26_36	Wol-	CladeV	26_36-1	5	1
26	36	26_36	Wol-	CladeV	26_36-2	7	1
26	36	26_36	Wol-	CladeV	26_36-3	10	1
26	36	26_36	Wol-	CladeV	26_36-4	5	1
26	36	26_36	Wol-	CladeV	26_36-5	12	0
26	36	26_36	Wol-	CladeV	26_36-6	8	1
26	36	26_36	Wol-	CladeV	26_36-7	12	0
26	36	26_36	Wol-	CladeV	26_36-8	10	1
26	36	26_36	Wol-	CladeV	26_36-9	12	0
26	36	26_36	Wol-	CladeV	26_36-10	4	1
26	36	26_36	Wol-	CladeV	26_36-11	10	1
26	36	26_36	Wol-	CladeV	26_36-12	4	1
26	36	26_36	Wol-	CladeV	26_36-13	9	1
26	36	26_36	Wol-	CladeV	26_36-14	10	1
26	36	26_36	Wol-	CladeV	26_36-15	12	0
26	36	26_36	Wol-	CladeV	26_36-16	12	0
26	36	26_36	Wol-	CladeV	26_36-17	4	1
26	36	26_36	Wol-	CladeV	26_36-18	8	1
26	36	26_36	Wol-	CladeV	26_36-19	12	0
26	36	26_36	Wol-	CladeV	26_36-20	12	0
54	30	30_54	Wol-	CladeIII	30_54-1	8	1
54	30	30_54	Wol-	CladeIII	30_54-2	4	1
54	30	30_54	Wol-	CladeIII	30_54-3	4	1
54	30	30_54	Wol-	CladeIII	30_54-4	4	1
54	30	30_54	Wol-	CladeIII	30_54-5	5	1
54	30	30_54	Wol-	CladeIII	30_54-6	4	1
54	30	30_54	Wol-	CladeIII	30_54-7	6	1
54	30	30_54	Wol-	CladeIII	30_54-8	5	1
54	30	30_54	Wol-	CladeIII	30_54-9	7	1
54	30	30_54	Wol-	CladeIII	30_54-10	8	1
54	30	30_54	Wol-	CladeIII	30_54-11	4	1
54	30	30_54	Wol-	CladeIII	30_54-12	6	1
54	30	30_54	Wol-	CladeIII	30_54-13	6	1
54	30	30_54	Wol-	CladeIII	30_54-14	5	1
54	30	30_54	Wol-	CladeIII	30_54-15	4	1
54	30	30_54	Wol-	CladeIII	30_54-16	6	1
54	30	30_54	Wol-	CladeIII	30_54-17	4	1
54	30	30_54	Wol-	CladeIII	30_54-18	5	1
54	30	30_54	Wol-	CladeIII	30_54-19	6	1
54	30	30_54	Wol-	CladeIII	30_54-20	4	1
30	54	30_54	Wol-	CladeV	30_54-1	4	1
30	54	30_54	Wol-	CladeV	30_54-2	5	1
30	54	30_54	Wol-	CladeV	30_54-3	6	1
30	54	30_54	Wol-	CladeV	30_54-4	7	1
30	54	30_54	Wol-	CladeV	30_54-5	4	1
30	54	30_54	Wol-	CladeV	30_54-6	4	1
30	54	30_54	Wol-	CladeV	30_54-7	4	1
30	54	30_54	Wol-	CladeV	30_54-8	4	1
30	54	30_54	Wol-	CladeV	30_54-9	5	1
30	54	30_54	Wol-	CladeV	30_54-10	6	1
30	54	30_54	Wol-	CladeV	30_54-11	10	1
30	54	30_54	Wol-	CladeV	30_54-12	6	1
30	54	30_54	Wol-	CladeV	30_54-13	5	1
30	54	30_54	Wol-	CladeV	30_54-14	5	1
30	54	30_54	Wol-	CladeV	30_54-15	5	1
30	54	30_54	Wol-	CladeV	30_54-16	5	1
30	54	30_54	Wol-	CladeV	30_54-17	4	1
30	54	30_54	Wol-	CladeV	30_54-18	5	1
30	54	30_54	Wol-	CladeV	30_54-19	5	1
30	54	30_54	Wol-	CladeV	30_54-20	5	1
62	48	48_62	Wol-	CladeIII	48_62-1	9	1
62	48	48_62	Wol-	CladeIII	48_62-2	10	1
62	48	48_62	Wol-	CladeIII	48_62-3	10	1
62	48	48_62	Wol-	CladeIII	48_62-4	8	1
62	48	48_62	Wol-	CladeIII	48_62-5	8	1
62	48	48_62	Wol-	CladeIII	48_62-6	8	1
62	48	48_62	Wol-	CladeIII	48_62-7	11	1
62	48	48_62	Wol-	CladeIII	48_62-8	10	1
62	48	48_62	Wol-	CladeIII	48_62-9	9	1
62	48	48_62	Wol-	CladeIII	48_62-10	5	1
62	48	48_62	Wol-	CladeIII	48_62-11	11	1
62	48	48_62	Wol-	CladeIII	48_62-12	10	1
62	48	48_62	Wol-	CladeIII	48_62-13	10	1
62	48	48_62	Wol-	CladeIII	48_62-14	12	0
62	48	48_62	Wol-	CladeIII	48_62-15	10	1
62	48	48_62	Wol-	CladeIII	48_62-16	12	0
62	48	48_62	Wol-	CladeIII	48_62-17	12	0
62	48	48_62	Wol-	CladeIII	48_62-18	8	1
62	48	48_62	Wol-	CladeIII	48_62-19	6	1
62	48	48_62	Wol-	CladeIII	48_62-20	10	1
48	62	48_62	Wol-	CladeV	48_62-1	1	0
48	62	48_62	Wol-	CladeV	48_62-2	7	1
48	62	48_62	Wol-	CladeV	48_62-3	5	1
48	62	48_62	Wol-	CladeV	48_62-4	7	1
48	62	48_62	Wol-	CladeV	48_62-5	6	1
48	62	48_62	Wol-	CladeV	48_62-6	7	1
48	62	48_62	Wol-	CladeV	48_62-7	8	1
48	62	48_62	Wol-	CladeV	48_62-8	5	1
48	62	48_62	Wol-	CladeV	48_62-9	9	1
48	62	48_62	Wol-	CladeV	48_62-10	9	1
48	62	48_62	Wol-	CladeV	48_62-11	9	1
48	62	48_62	Wol-	CladeV	48_62-12	7	1
48	62	48_62	Wol-	CladeV	48_62-13	7	1
48	62	48_62	Wol-	CladeV	48_62-14	7	1
48	62	48_62	Wol-	CladeV	48_62-15	6	1
48	62	48_62	Wol-	CladeV	48_62-16	9	1
48	62	48_62	Wol-	CladeV	48_62-17	10	1
48	62	48_62	Wol-	CladeV	48_62-18	5	1
48	62	48_62	Wol-	CladeV	48_62-19	8	1
48	62	48_62	Wol-	CladeV	48_62-20	8	1
86	66	66_86	Wol-	CladeIII	66_86-1	6	1
86	66	66_86	Wol-	CladeIII	66_86-2	5	1
86	66	66_86	Wol-	CladeIII	66_86-3	7	1
86	66	66_86	Wol-	CladeIII	66_86-4	6	1
86	66	66_86	Wol-	CladeIII	66_86-5	5	1
86	66	66_86	Wol-	CladeIII	66_86-6	5	1
86	66	66_86	Wol-	CladeIII	66_86-7	7	1
86	66	66_86	Wol-	CladeIII	66_86-8	6	1
86	66	66_86	Wol-	CladeIII	66_86-9	5	1
86	66	66_86	Wol-	CladeIII	66_86-10	4	1
86	66	66_86	Wol-	CladeIII	66_86-11	6	1
86	66	66_86	Wol-	CladeIII	66_86-12	4	1
86	66	66_86	Wol-	CladeIII	66_86-13	6	1
86	66	66_86	Wol-	CladeIII	66_86-14	4	1
86	66	66_86	Wol-	CladeIII	66_86-15	8	1
86	66	66_86	Wol-	CladeIII	66_86-16	4	1
86	66	66_86	Wol-	CladeIII	66_86-17	7	1
86	66	66_86	Wol-	CladeIII	66_86-18	4	1
86	66	66_86	Wol-	CladeIII	66_86-19	5	1
86	66	66_86	Wol-	CladeIII	66_86-20	6	1
66	86	66_86	Wol-	CladeV	66_86-1	5	1
66	86	66_86	Wol-	CladeV	66_86-2	4	1
66	86	66_86	Wol-	CladeV	66_86-3	6	1
66	86	66_86	Wol-	CladeV	66_86-4	4	1
66	86	66_86	Wol-	CladeV	66_86-5	4	1
66	86	66_86	Wol-	CladeV	66_86-6	6	1
66	86	66_86	Wol-	CladeV	66_86-7	6	1
66	86	66_86	Wol-	CladeV	66_86-8	6	1
66	86	66_86	Wol-	CladeV	66_86-9	4	1
66	86	66_86	Wol-	CladeV	66_86-10	7	1
66	86	66_86	Wol-	CladeV	66_86-11	5	1
66	86	66_86	Wol-	CladeV	66_86-12	5	1
66	86	66_86	Wol-	CladeV	66_86-13	6	1
66	86	66_86	Wol-	CladeV	66_86-14	4	1
66	86	66_86	Wol-	CladeV	66_86-15	4	1
66	86	66_86	Wol-	CladeV	66_86-16	6	1
66	86	66_86	Wol-	CladeV	66_86-17	6	1
66	86	66_86	Wol-	CladeV	66_86-18	5	1
66	86	66_86	Wol-	CladeV	66_86-19	5	1
66	86	66_86	Wol-	CladeV	66_86-20	7	1
87	76	76_87	Wol-	CladeIII	76_87-1	3	1
87	76	76_87	Wol-	CladeIII	76_87-2	12	0
87	76	76_87	Wol-	CladeIII	76_87-3	6	1
87	76	76_87	Wol-	CladeIII	76_87-4	11	1
87	76	76_87	Wol-	CladeIII	76_87-5	11	1
87	76	76_87	Wol-	CladeIII	76_87-6	10	1
87	76	76_87	Wol-	CladeIII	76_87-7	9	1
87	76	76_87	Wol-	CladeIII	76_87-8	8	1
87	76	76_87	Wol-	CladeIII	76_87-9	4	1
87	76	76_87	Wol-	CladeIII	76_87-10	11	1
87	76	76_87	Wol-	CladeIII	76_87-11	10	1
87	76	76_87	Wol-	CladeIII	76_87-12	9	1
87	76	76_87	Wol-	CladeIII	76_87-13	6	1
87	76	76_87	Wol-	CladeIII	76_87-14	11	1
87	76	76_87	Wol-	CladeIII	76_87-15	12	0
87	76	76_87	Wol-	CladeIII	76_87-16	8	1
87	76	76_87	Wol-	CladeIII	76_87-17	10	1
87	76	76_87	Wol-	CladeIII	76_87-18	9	1
87	76	76_87	Wol-	CladeIII	76_87-19	12	0
87	76	76_87	Wol-	CladeIII	76_87-20	12	0
76	87	76_87	Wol-	CladeV	76_87-1	11	1
76	87	76_87	Wol-	CladeV	76_87-2	11	1
76	87	76_87	Wol-	CladeV	76_87-3	10	1
76	87	76_87	Wol-	CladeV	76_87-4	10	1
76	87	76_87	Wol-	CladeV	76_87-5	11	1
76	87	76_87	Wol-	CladeV	76_87-6	4	1
76	87	76_87	Wol-	CladeV	76_87-7	7	1
76	87	76_87	Wol-	CladeV	76_87-8	8	1
76	87	76_87	Wol-	CladeV	76_87-9	10	1
76	87	76_87	Wol-	CladeV	76_87-10	11	1
76	87	76_87	Wol-	CladeV	76_87-11	10	1
76	87	76_87	Wol-	CladeV	76_87-12	10	1
76	87	76_87	Wol-	CladeV	76_87-13	10	1
76	87	76_87	Wol-	CladeV	76_87-14	10	1
76	87	76_87	Wol-	CladeV	76_87-15	10	1
76	87	76_87	Wol-	CladeV	76_87-16	11	1
76	87	76_87	Wol-	CladeV	76_87-17	11	1
76	87	76_87	Wol-	CladeV	76_87-18	11	1
76	87	76_87	Wol-	CladeV	76_87-19	11	1
76	87	76_87	Wol-	CladeV	76_87-20	10	1
92	85	85_92	Wol-	CladeIII	85_92-1	5	1
92	85	85_92	Wol-	CladeIII	85_92-2	7	1
92	85	85_92	Wol-	CladeIII	85_92-3	4	1
92	85	85_92	Wol-	CladeIII	85_92-4	4	1
92	85	85_92	Wol-	CladeIII	85_92-5	6	1
92	85	85_92	Wol-	CladeIII	85_92-6	4	1
92	85	85_92	Wol-	CladeIII	85_92-7	5	1
92	85	85_92	Wol-	CladeIII	85_92-8	1	0
92	85	85_92	Wol-	CladeIII	85_92-9	4	1
92	85	85_92	Wol-	CladeIII	85_92-10	4	1
92	85	85_92	Wol-	CladeIII	85_92-11	6	1
92	85	85_92	Wol-	CladeIII	85_92-12	4	1
92	85	85_92	Wol-	CladeIII	85_92-13	4	1
92	85	85_92	Wol-	CladeIII	85_92-14	5	1
92	85	85_92	Wol-	CladeIII	85_92-15	6	1
92	85	85_92	Wol-	CladeIII	85_92-16	12	0
92	85	85_92	Wol-	CladeIII	85_92-17	5	1
92	85	85_92	Wol-	CladeIII	85_92-18	4	1
92	85	85_92	Wol-	CladeIII	85_92-19	5	1
92	85	85_92	Wol-	CladeIII	85_92-20	4	1
85	92	85_92	Wol-	CladeV	85_92-1	5	1
85	92	85_92	Wol-	CladeV	85_92-2	4	1
85	92	85_92	Wol-	CladeV	85_92-3	2	1
85	92	85_92	Wol-	CladeV	85_92-4	4	1
85	92	85_92	Wol-	CladeV	85_92-5	4	1
85	92	85_92	Wol-	CladeV	85_92-6	7	1
85	92	85_92	Wol-	CladeV	85_92-7	4	1
85	92	85_92	Wol-	CladeV	85_92-8	4	1
85	92	85_92	Wol-	CladeV	85_92-9	5	1
85	92	85_92	Wol-	CladeV	85_92-10	5	1
85	92	85_92	Wol-	CladeV	85_92-11	3	1
85	92	85_92	Wol-	CladeV	85_92-12	4	1
85	92	85_92	Wol-	CladeV	85_92-13	4	1
85	92	85_92	Wol-	CladeV	85_92-14	7	1
85	92	85_92	Wol-	CladeV	85_92-15	4	1
85	92	85_92	Wol-	CladeV	85_92-16	3	1
85	92	85_92	Wol-	CladeV	85_92-17	5	1
85	92	85_92	Wol-	CladeV	85_92-18	3	1
85	92	85_92	Wol-	CladeV	85_92-19	5	1
85	92	85_92	Wol-	CladeV	85_92-20	3	1
94	91	91_94	Wol-	CladeIII	91_94-1	4	1
94	91	91_94	Wol-	CladeIII	91_94-2	5	1
94	91	91_94	Wol-	CladeIII	91_94-3	4	1
94	91	91_94	Wol-	CladeIII	91_94-4	6	1
94	91	91_94	Wol-	CladeIII	91_94-5	7	1
94	91	91_94	Wol-	CladeIII	91_94-6	5	1
94	91	91_94	Wol-	CladeIII	91_94-7	4	1
94	91	91_94	Wol-	CladeIII	91_94-8	5	1
94	91	91_94	Wol-	CladeIII	91_94-9	7	1
94	91	91_94	Wol-	CladeIII	91_94-10	4	1
94	91	91_94	Wol-	CladeIII	91_94-11	5	1
94	91	91_94	Wol-	CladeIII	91_94-12	4	1
94	91	91_94	Wol-	CladeIII	91_94-13	9	1
94	91	91_94	Wol-	CladeIII	91_94-14	9	1
94	91	91_94	Wol-	CladeIII	91_94-15	9	1
94	91	91_94	Wol-	CladeIII	91_94-16	5	1
94	91	91_94	Wol-	CladeIII	91_94-17	5	1
94	91	91_94	Wol-	CladeIII	91_94-18	7	1
94	91	91_94	Wol-	CladeIII	91_94-19	7	1
94	91	91_94	Wol-	CladeIII	91_94-20	6	1
91	94	91_94	Wol-	CladeV	91_94-1	10	1
91	94	91_94	Wol-	CladeV	91_94-2	5	1
91	94	91_94	Wol-	CladeV	91_94-3	5	1
91	94	91_94	Wol-	CladeV	91_94-4	5	1
91	94	91_94	Wol-	CladeV	91_94-5	4	1
91	94	91_94	Wol-	CladeV	91_94-6	10	1
91	94	91_94	Wol-	CladeV	91_94-7	6	1
91	94	91_94	Wol-	CladeV	91_94-8	6	1
91	94	91_94	Wol-	CladeV	91_94-9	4	1
91	94	91_94	Wol-	CladeV	91_94-10	4	1
91	94	91_94	Wol-	CladeV	91_94-11	9	1
91	94	91_94	Wol-	CladeV	91_94-12	4	1
91	94	91_94	Wol-	CladeV	91_94-13	5	1
91	94	91_94	Wol-	CladeV	91_94-14	7	1
91	94	91_94	Wol-	CladeV	91_94-15	2	1
91	94	91_94	Wol-	CladeV	91_94-16	5	1
91	94	91_94	Wol-	CladeV	91_94-17	7	1
91	94	91_94	Wol-	CladeV	91_94-18	4	1
91	94	91_94	Wol-	CladeV	91_94-19	7	1
91	94	91_94	Wol-	CladeV	91_94-20	5	1
3	12	12_3	Wol+	CladeIII	12_3-1	5	1
3	12	12_3	Wol+	CladeIII	12_3-2	4	1
3	12	12_3	Wol+	CladeIII	12_3-3	4	1
3	12	12_3	Wol+	CladeIII	12_3-4	8	1
3	12	12_3	Wol+	CladeIII	12_3-5	6	1
3	12	12_3	Wol+	CladeIII	12_3-6	5	1
3	12	12_3	Wol+	CladeIII	12_3-7	5	1
3	12	12_3	Wol+	CladeIII	12_3-8	4	1
3	12	12_3	Wol+	CladeIII	12_3-9	4	1
3	12	12_3	Wol+	CladeIII	12_3-10	7	1
3	12	12_3	Wol+	CladeIII	12_3-11	5	1
3	12	12_3	Wol+	CladeIII	12_3-12	6	1
3	12	12_3	Wol+	CladeIII	12_3-13	8	1
3	12	12_3	Wol+	CladeIII	12_3-14	4	1
3	12	12_3	Wol+	CladeIII	12_3-15	5	1
3	12	12_3	Wol+	CladeIII	12_3-16	7	1
3	12	12_3	Wol+	CladeIII	12_3-17	4	1
3	12	12_3	Wol+	CladeIII	12_3-18	4	1
3	12	12_3	Wol+	CladeIII	12_3-19	4	1
3	12	12_3	Wol+	CladeIII	12_3-20	5	1
12	3	12_3	Wol+	CladeV	12_3-1	8	1
12	3	12_3	Wol+	CladeV	12_3-2	7	1
12	3	12_3	Wol+	CladeV	12_3-3	5	1
12	3	12_3	Wol+	CladeV	12_3-4	10	1
12	3	12_3	Wol+	CladeV	12_3-5	9	1
12	3	12_3	Wol+	CladeV	12_3-6	5	1
12	3	12_3	Wol+	CladeV	12_3-7	8	1
12	3	12_3	Wol+	CladeV	12_3-8	5	1
12	3	12_3	Wol+	CladeV	12_3-9	10	1
12	3	12_3	Wol+	CladeV	12_3-10	9	1
12	3	12_3	Wol+	CladeV	12_3-11	5	1
12	3	12_3	Wol+	CladeV	12_3-12	6	1
12	3	12_3	Wol+	CladeV	12_3-13	10	1
12	3	12_3	Wol+	CladeV	12_3-14	5	1
12	3	12_3	Wol+	CladeV	12_3-15	10	1
12	3	12_3	Wol+	CladeV	12_3-16	5	1
12	3	12_3	Wol+	CladeV	12_3-17	8	1
12	3	12_3	Wol+	CladeV	12_3-18	5	1
12	3	12_3	Wol+	CladeV	12_3-19	8	1
12	3	12_3	Wol+	CladeV	12_3-20	8	1
4	15	15_4	Wol+	CladeIII	15_4-1	4	1
4	15	15_4	Wol+	CladeIII	15_4-2	7	1
4	15	15_4	Wol+	CladeIII	15_4-3	8	1
4	15	15_4	Wol+	CladeIII	15_4-4	12	0
4	15	15_4	Wol+	CladeIII	15_4-5	8	1
4	15	15_4	Wol+	CladeIII	15_4-6	12	0
4	15	15_4	Wol+	CladeIII	15_4-7	4	1
4	15	15_4	Wol+	CladeIII	15_4-8	5	1
4	15	15_4	Wol+	CladeIII	15_4-9	6	1
4	15	15_4	Wol+	CladeIII	15_4-10	9	1
4	15	15_4	Wol+	CladeIII	15_4-11	10	1
4	15	15_4	Wol+	CladeIII	15_4-12	10	1
4	15	15_4	Wol+	CladeIII	15_4-13	6	1
4	15	15_4	Wol+	CladeIII	15_4-14	7	1
4	15	15_4	Wol+	CladeIII	15_4-15	6	1
4	15	15_4	Wol+	CladeIII	15_4-16	10	1
4	15	15_4	Wol+	CladeIII	15_4-17	7	1
4	15	15_4	Wol+	CladeIII	15_4-18	7	1
4	15	15_4	Wol+	CladeIII	15_4-19	5	1
4	15	15_4	Wol+	CladeIII	15_4-20	8	1
15	4	15_4	Wol+	CladeV	15_4-1	5	1
15	4	15_4	Wol+	CladeV	15_4-2	12	0
15	4	15_4	Wol+	CladeV	15_4-3	12	0
15	4	15_4	Wol+	CladeV	15_4-4	4	1
15	4	15_4	Wol+	CladeV	15_4-5	10	1
15	4	15_4	Wol+	CladeV	15_4-6	9	1
15	4	15_4	Wol+	CladeV	15_4-7	10	1
15	4	15_4	Wol+	CladeV	15_4-8	12	0
15	4	15_4	Wol+	CladeV	15_4-9	12	0
15	4	15_4	Wol+	CladeV	15_4-10	12	0
15	4	15_4	Wol+	CladeV	15_4-11	8	1
15	4	15_4	Wol+	CladeV	15_4-12	12	0
15	4	15_4	Wol+	CladeV	15_4-13	12	0
15	4	15_4	Wol+	CladeV	15_4-14	12	0
15	4	15_4	Wol+	CladeV	15_4-15	12	0
15	4	15_4	Wol+	CladeV	15_4-16	10	1
15	4	15_4	Wol+	CladeV	15_4-17	12	0
15	4	15_4	Wol+	CladeV	15_4-18	5	0
15	4	15_4	Wol+	CladeV	15_4-19	10	1
15	4	15_4	Wol+	CladeV	15_4-20	6	1
9	18	18_9	Wol+	CladeIII	18_9-1	10	1
9	18	18_9	Wol+	CladeIII	18_9-2	6	1
9	18	18_9	Wol+	CladeIII	18_9-3	6	1
9	18	18_9	Wol+	CladeIII	18_9-4	9	1
9	18	18_9	Wol+	CladeIII	18_9-5	11	1
9	18	18_9	Wol+	CladeIII	18_9-6	3	1
9	18	18_9	Wol+	CladeIII	18_9-7	10	0
9	18	18_9	Wol+	CladeIII	18_9-8	10	1
9	18	18_9	Wol+	CladeIII	18_9-9	10	1
9	18	18_9	Wol+	CladeIII	18_9-10	7	1
9	18	18_9	Wol+	CladeIII	18_9-11	9	1
9	18	18_9	Wol+	CladeIII	18_9-12	10	1
9	18	18_9	Wol+	CladeIII	18_9-13	10	1
9	18	18_9	Wol+	CladeIII	18_9-14	11	1
9	18	18_9	Wol+	CladeIII	18_9-15	10	1
9	18	18_9	Wol+	CladeIII	18_9-16	11	1
9	18	18_9	Wol+	CladeIII	18_9-17	10	1
9	18	18_9	Wol+	CladeIII	18_9-18	6	1
9	18	18_9	Wol+	CladeIII	18_9-19	5	1
9	18	18_9	Wol+	CladeIII	18_9-20	6	1
18	9	18_9	Wol+	CladeV	18_9-1	8	1
18	9	18_9	Wol+	CladeV	18_9-2	10	1
18	9	18_9	Wol+	CladeV	18_9-3	12	0
18	9	18_9	Wol+	CladeV	18_9-4	12	0
18	9	18_9	Wol+	CladeV	18_9-5	8	1
18	9	18_9	Wol+	CladeV	18_9-6	5	1
18	9	18_9	Wol+	CladeV	18_9-7	10	1
18	9	18_9	Wol+	CladeV	18_9-8	1	0
18	9	18_9	Wol+	CladeV	18_9-9	5	0
18	9	18_9	Wol+	CladeV	18_9-10	9	1
18	9	18_9	Wol+	CladeV	18_9-11	8	1
18	9	18_9	Wol+	CladeV	18_9-12	9	1
18	9	18_9	Wol+	CladeV	18_9-13	10	1
18	9	18_9	Wol+	CladeV	18_9-14	9	1
18	9	18_9	Wol+	CladeV	18_9-15	9	1
18	9	18_9	Wol+	CladeV	18_9-16	4	1
18	9	18_9	Wol+	CladeV	18_9-17	12	0
18	9	18_9	Wol+	CladeV	18_9-18	12	0
18	9	18_9	Wol+	CladeV	18_9-19	7	1
18	9	18_9	Wol+	CladeV	18_9-20	7	1
36	26	26_36	Wol+	CladeIII	26_36-1	10	1
36	26	26_36	Wol+	CladeIII	26_36-2	10	1
36	26	26_36	Wol+	CladeIII	26_36-3	9	1
36	26	26_36	Wol+	CladeIII	26_36-4	8	1
36	26	26_36	Wol+	CladeIII	26_36-5	12	0
36	26	26_36	Wol+	CladeIII	26_36-6	3	1
36	26	26_36	Wol+	CladeIII	26_36-7	10	1
36	26	26_36	Wol+	CladeIII	26_36-8	2	1
36	26	26_36	Wol+	CladeIII	26_36-9	7	1
36	26	26_36	Wol+	CladeIII	26_36-10	1	0
36	26	26_36	Wol+	CladeIII	26_36-11	10	1
36	26	26_36	Wol+	CladeIII	26_36-12	4	1
36	26	26_36	Wol+	CladeIII	26_36-13	7	1
36	26	26_36	Wol+	CladeIII	26_36-14	10	1
36	26	26_36	Wol+	CladeIII	26_36-15	9	1
36	26	26_36	Wol+	CladeIII	26_36-16	8	1
36	26	26_36	Wol+	CladeIII	26_36-17	5	1
36	26	26_36	Wol+	CladeIII	26_36-18	8	1
36	26	26_36	Wol+	CladeIII	26_36-19	9	1
36	26	26_36	Wol+	CladeIII	26_36-20	6	1
26	36	26_36	Wol+	CladeV	26_36-1	12	0
26	36	26_36	Wol+	CladeV	26_36-2	12	0
26	36	26_36	Wol+	CladeV	26_36-3	12	0
26	36	26_36	Wol+	CladeV	26_36-4	1	0
26	36	26_36	Wol+	CladeV	26_36-5	11	1
26	36	26_36	Wol+	CladeV	26_36-6	12	0
26	36	26_36	Wol+	CladeV	26_36-7	7	1
26	36	26_36	Wol+	CladeV	26_36-8	12	0
26	36	26_36	Wol+	CladeV	26_36-9	8	1
26	36	26_36	Wol+	CladeV	26_36-10	12	0
26	36	26_36	Wol+	CladeV	26_36-11	11	1
26	36	26_36	Wol+	CladeV	26_36-12	11	1
26	36	26_36	Wol+	CladeV	26_36-13	12	0
26	36	26_36	Wol+	CladeV	26_36-14	11	1
26	36	26_36	Wol+	CladeV	26_36-15	12	0
26	36	26_36	Wol+	CladeV	26_36-16	12	0
26	36	26_36	Wol+	CladeV	26_36-17	10	1
26	36	26_36	Wol+	CladeV	26_36-18	12	0
26	36	26_36	Wol+	CladeV	26_36-19	9	1
26	36	26_36	Wol+	CladeV	26_36-20	12	0
54	30	30_54	Wol+	CladeIII	30_54-1	9	1
54	30	30_54	Wol+	CladeIII	30_54-2	7	1
54	30	30_54	Wol+	CladeIII	30_54-3	11	1
54	30	30_54	Wol+	CladeIII	30_54-4	10	1
54	30	30_54	Wol+	CladeIII	30_54-5	11	1
54	30	30_54	Wol+	CladeIII	30_54-6	12	0
54	30	30_54	Wol+	CladeIII	30_54-7	10	1
54	30	30_54	Wol+	CladeIII	30_54-8	5	1
54	30	30_54	Wol+	CladeIII	30_54-9	9	1
54	30	30_54	Wol+	CladeIII	30_54-10	7	1
54	30	30_54	Wol+	CladeIII	30_54-11	5	1
54	30	30_54	Wol+	CladeIII	30_54-12	7	1
54	30	30_54	Wol+	CladeIII	30_54-13	9	1
54	30	30_54	Wol+	CladeIII	30_54-14	8	1
54	30	30_54	Wol+	CladeIII	30_54-15	6	1
54	30	30_54	Wol+	CladeIII	30_54-16	10	1
54	30	30_54	Wol+	CladeIII	30_54-17	7	1
54	30	30_54	Wol+	CladeIII	30_54-18	7	1
54	30	30_54	Wol+	CladeIII	30_54-19	7	1
54	30	30_54	Wol+	CladeIII	30_54-20	10	1
30	54	30_54	Wol+	CladeV	30_54-1	5	1
30	54	30_54	Wol+	CladeV	30_54-2	4	1
30	54	30_54	Wol+	CladeV	30_54-3	6	1
30	54	30_54	Wol+	CladeV	30_54-4	2	0
30	54	30_54	Wol+	CladeV	30_54-5	10	1
30	54	30_54	Wol+	CladeV	30_54-6	10	1
30	54	30_54	Wol+	CladeV	30_54-7	9	1
30	54	30_54	Wol+	CladeV	30_54-8	5	1
30	54	30_54	Wol+	CladeV	30_54-9	8	1
30	54	30_54	Wol+	CladeV	30_54-10	10	1
30	54	30_54	Wol+	CladeV	30_54-11	4	1
30	54	30_54	Wol+	CladeV	30_54-12	10	1
30	54	30_54	Wol+	CladeV	30_54-13	5	1
30	54	30_54	Wol+	CladeV	30_54-14	5	1
30	54	30_54	Wol+	CladeV	30_54-15	3	1
30	54	30_54	Wol+	CladeV	30_54-16	9	1
30	54	30_54	Wol+	CladeV	30_54-17	10	1
30	54	30_54	Wol+	CladeV	30_54-18	8	1
30	54	30_54	Wol+	CladeV	30_54-19	10	1
30	54	30_54	Wol+	CladeV	30_54-20	9	1
62	48	48_62	Wol+	CladeIII	48_62-1	7	1
62	48	48_62	Wol+	CladeIII	48_62-2	10	1
62	48	48_62	Wol+	CladeIII	48_62-3	9	1
62	48	48_62	Wol+	CladeIII	48_62-4	11	1
62	48	48_62	Wol+	CladeIII	48_62-5	12	0
62	48	48_62	Wol+	CladeIII	48_62-6	12	0
62	48	48_62	Wol+	CladeIII	48_62-7	4	0
62	48	48_62	Wol+	CladeIII	48_62-8	10	1
62	48	48_62	Wol+	CladeIII	48_62-9	10	1
62	48	48_62	Wol+	CladeIII	48_62-10	10	1
62	48	48_62	Wol+	CladeIII	48_62-11	12	0
62	48	48_62	Wol+	CladeIII	48_62-12	8	1
62	48	48_62	Wol+	CladeIII	48_62-13	1	0
62	48	48_62	Wol+	CladeIII	48_62-14	7	1
62	48	48_62	Wol+	CladeIII	48_62-15	10	1
62	48	48_62	Wol+	CladeIII	48_62-16	8	0
62	48	48_62	Wol+	CladeIII	48_62-17	10	1
62	48	48_62	Wol+	CladeIII	48_62-18	11	1
62	48	48_62	Wol+	CladeIII	48_62-19	10	1
62	48	48_62	Wol+	CladeIII	48_62-20	10	1
48	62	48_62	Wol+	CladeV	48_62-1	12	0
48	62	48_62	Wol+	CladeV	48_62-2	10	1
48	62	48_62	Wol+	CladeV	48_62-3	10	1
48	62	48_62	Wol+	CladeV	48_62-4	9	1
48	62	48_62	Wol+	CladeV	48_62-5	8	1
48	62	48_62	Wol+	CladeV	48_62-6	10	1
48	62	48_62	Wol+	CladeV	48_62-7	10	1
48	62	48_62	Wol+	CladeV	48_62-8	10	1
48	62	48_62	Wol+	CladeV	48_62-9	6	1
48	62	48_62	Wol+	CladeV	48_62-10	12	0
48	62	48_62	Wol+	CladeV	48_62-11	4	1
48	62	48_62	Wol+	CladeV	48_62-12	11	1
48	62	48_62	Wol+	CladeV	48_62-13	11	1
48	62	48_62	Wol+	CladeV	48_62-14	10	1
48	62	48_62	Wol+	CladeV	48_62-15	8	1
48	62	48_62	Wol+	CladeV	48_62-16	10	1
48	62	48_62	Wol+	CladeV	48_62-17	11	1
48	62	48_62	Wol+	CladeV	48_62-18	12	0
48	62	48_62	Wol+	CladeV	48_62-19	12	0
48	62	48_62	Wol+	CladeV	48_62-20	12	0
86	66	66_86	Wol+	CladeIII	66_86-1	7	1
86	66	66_86	Wol+	CladeIII	66_86-2	9	1
86	66	66_86	Wol+	CladeIII	66_86-3	8	1
86	66	66_86	Wol+	CladeIII	66_86-4	8	1
86	66	66_86	Wol+	CladeIII	66_86-5	5	1
86	66	66_86	Wol+	CladeIII	66_86-6	5	1
86	66	66_86	Wol+	CladeIII	66_86-7	5	1
86	66	66_86	Wol+	CladeIII	66_86-8	6	1
86	66	66_86	Wol+	CladeIII	66_86-9	5	1
86	66	66_86	Wol+	CladeIII	66_86-10	4	1
86	66	66_86	Wol+	CladeIII	66_86-11	8	1
86	66	66_86	Wol+	CladeIII	66_86-12	7	1
86	66	66_86	Wol+	CladeIII	66_86-13	5	1
86	66	66_86	Wol+	CladeIII	66_86-14	3	1
86	66	66_86	Wol+	CladeIII	66_86-15	5	1
86	66	66_86	Wol+	CladeIII	66_86-16	6	1
86	66	66_86	Wol+	CladeIII	66_86-17	4	1
86	66	66_86	Wol+	CladeIII	66_86-18	6	1
86	66	66_86	Wol+	CladeIII	66_86-19	6	1
86	66	66_86	Wol+	CladeIII	66_86-20	4	1
66	86	66_86	Wol+	CladeV	66_86-1	11	1
66	86	66_86	Wol+	CladeV	66_86-2	6	1
66	86	66_86	Wol+	CladeV	66_86-3	8	1
66	86	66_86	Wol+	CladeV	66_86-4	12	0
66	86	66_86	Wol+	CladeV	66_86-5	12	0
66	86	66_86	Wol+	CladeV	66_86-6	10	1
66	86	66_86	Wol+	CladeV	66_86-7	8	1
66	86	66_86	Wol+	CladeV	66_86-8	12	0
66	86	66_86	Wol+	CladeV	66_86-9	9	1
66	86	66_86	Wol+	CladeV	66_86-10	9	1
66	86	66_86	Wol+	CladeV	66_86-11	8	1
66	86	66_86	Wol+	CladeV	66_86-12	6	1
66	86	66_86	Wol+	CladeV	66_86-13	7	1
66	86	66_86	Wol+	CladeV	66_86-14	6	1
66	86	66_86	Wol+	CladeV	66_86-15	10	1
66	86	66_86	Wol+	CladeV	66_86-16	10	1
66	86	66_86	Wol+	CladeV	66_86-17	9	1
66	86	66_86	Wol+	CladeV	66_86-18	6	1
66	86	66_86	Wol+	CladeV	66_86-19	7	1
66	86	66_86	Wol+	CladeV	66_86-20	9	1
87	76	76_87	Wol+	CladeIII	76_87-1	6	1
87	76	76_87	Wol+	CladeIII	76_87-2	9	1
87	76	76_87	Wol+	CladeIII	76_87-3	10	1
87	76	76_87	Wol+	CladeIII	76_87-4	10	1
87	76	76_87	Wol+	CladeIII	76_87-5	10	1
87	76	76_87	Wol+	CladeIII	76_87-6	4	1
87	76	76_87	Wol+	CladeIII	76_87-7	12	0
87	76	76_87	Wol+	CladeIII	76_87-8	10	1
87	76	76_87	Wol+	CladeIII	76_87-9	10	1
87	76	76_87	Wol+	CladeIII	76_87-10	12	0
87	76	76_87	Wol+	CladeIII	76_87-11	11	1
87	76	76_87	Wol+	CladeIII	76_87-12	7	1
87	76	76_87	Wol+	CladeIII	76_87-13	11	1
87	76	76_87	Wol+	CladeIII	76_87-14	12	0
87	76	76_87	Wol+	CladeIII	76_87-15	11	1
87	76	76_87	Wol+	CladeIII	76_87-16	5	1
87	76	76_87	Wol+	CladeIII	76_87-17	12	0
87	76	76_87	Wol+	CladeIII	76_87-18	6	1
87	76	76_87	Wol+	CladeIII	76_87-19	12	0
87	76	76_87	Wol+	CladeIII	76_87-20	12	0
76	87	76_87	Wol+	CladeV	76_87-1	8	1
76	87	76_87	Wol+	CladeV	76_87-2	12	0
76	87	76_87	Wol+	CladeV	76_87-3	12	0
76	87	76_87	Wol+	CladeV	76_87-4	12	0
76	87	76_87	Wol+	CladeV	76_87-5	10	1
76	87	76_87	Wol+	CladeV	76_87-6	11	1
76	87	76_87	Wol+	CladeV	76_87-7	10	1
76	87	76_87	Wol+	CladeV	76_87-8	12	0
76	87	76_87	Wol+	CladeV	76_87-9	12	0
76	87	76_87	Wol+	CladeV	76_87-10	12	0
76	87	76_87	Wol+	CladeV	76_87-11	10	1
76	87	76_87	Wol+	CladeV	76_87-12	5	1
76	87	76_87	Wol+	CladeV	76_87-13	7	1
76	87	76_87	Wol+	CladeV	76_87-14	10	1
76	87	76_87	Wol+	CladeV	76_87-15	12	0
76	87	76_87	Wol+	CladeV	76_87-16	6	1
76	87	76_87	Wol+	CladeV	76_87-17	6	1
76	87	76_87	Wol+	CladeV	76_87-18	12	0
76	87	76_87	Wol+	CladeV	76_87-19	6	1
76	87	76_87	Wol+	CladeV	76_87-20	7	1
92	85	85_92	Wol+	CladeIII	85_92-1	5	1
92	85	85_92	Wol+	CladeIII	85_92-2	7	1
92	85	85_92	Wol+	CladeIII	85_92-3	5	1
92	85	85_92	Wol+	CladeIII	85_92-4	2	0
92	85	85_92	Wol+	CladeIII	85_92-5	4	1
92	85	85_92	Wol+	CladeIII	85_92-6	6	1
92	85	85_92	Wol+	CladeIII	85_92-7	7	1
92	85	85_92	Wol+	CladeIII	85_92-8	5	1
92	85	85_92	Wol+	CladeIII	85_92-9	4	1
92	85	85_92	Wol+	CladeIII	85_92-10	6	1
92	85	85_92	Wol+	CladeIII	85_92-11	4	1
92	85	85_92	Wol+	CladeIII	85_92-12	6	1
92	85	85_92	Wol+	CladeIII	85_92-13	9	1
92	85	85_92	Wol+	CladeIII	85_92-14	5	1
92	85	85_92	Wol+	CladeIII	85_92-15	7	1
92	85	85_92	Wol+	CladeIII	85_92-16	4	1
92	85	85_92	Wol+	CladeIII	85_92-17	4	1
92	85	85_92	Wol+	CladeIII	85_92-18	4	1
92	85	85_92	Wol+	CladeIII	85_92-19	2	0
92	85	85_92	Wol+	CladeIII	85_92-20	6	1
85	92	85_92	Wol+	CladeV	85_92-1	6	1
85	92	85_92	Wol+	CladeV	85_92-2	4	1
85	92	85_92	Wol+	CladeV	85_92-3	7	1
85	92	85_92	Wol+	CladeV	85_92-4	1	0
85	92	85_92	Wol+	CladeV	85_92-5	7	1
85	92	85_92	Wol+	CladeV	85_92-6	8	1
85	92	85_92	Wol+	CladeV	85_92-7	7	1
85	92	85_92	Wol+	CladeV	85_92-8	6	1
85	92	85_92	Wol+	CladeV	85_92-9	8	1
85	92	85_92	Wol+	CladeV	85_92-10	8	1
85	92	85_92	Wol+	CladeV	85_92-11	4	1
85	92	85_92	Wol+	CladeV	85_92-12	7	1
85	92	85_92	Wol+	CladeV	85_92-13	7	1
85	92	85_92	Wol+	CladeV	85_92-14	2	0
85	92	85_92	Wol+	CladeV	85_92-15	9	1
85	92	85_92	Wol+	CladeV	85_92-16	7	1
85	92	85_92	Wol+	CladeV	85_92-17	6	1
85	92	85_92	Wol+	CladeV	85_92-18	10	1
85	92	85_92	Wol+	CladeV	85_92-19	9	1
85	92	85_92	Wol+	CladeV	85_92-20	8	1
94	91	91_94	Wol+	CladeIII	91_94-1	10	1
94	91	91_94	Wol+	CladeIII	91_94-2	7	1
94	91	91_94	Wol+	CladeIII	91_94-3	9	1
94	91	91_94	Wol+	CladeIII	91_94-4	9	1
94	91	91_94	Wol+	CladeIII	91_94-5	8	1
94	91	91_94	Wol+	CladeIII	91_94-6	5	1
94	91	91_94	Wol+	CladeIII	91_94-7	8	0
94	91	91_94	Wol+	CladeIII	91_94-8	4	1
94	91	91_94	Wol+	CladeIII	91_94-9	9	1
94	91	91_94	Wol+	CladeIII	91_94-10	4	1
94	91	91_94	Wol+	CladeIII	91_94-11	8	1
94	91	91_94	Wol+	CladeIII	91_94-12	5	1
94	91	91_94	Wol+	CladeIII	91_94-13	4	1
94	91	91_94	Wol+	CladeIII	91_94-14	7	1
94	91	91_94	Wol+	CladeIII	91_94-15	5	1
94	91	91_94	Wol+	CladeIII	91_94-16	8	1
94	91	91_94	Wol+	CladeIII	91_94-17	5	1
94	91	91_94	Wol+	CladeIII	91_94-18	10	1
94	91	91_94	Wol+	CladeIII	91_94-19	5	1
94	91	91_94	Wol+	CladeIII	91_94-20	4	1
91	94	91_94	Wol+	CladeV	91_94-1	8	1
91	94	91_94	Wol+	CladeV	91_94-2	8	1
91	94	91_94	Wol+	CladeV	91_94-3	6	1
91	94	91_94	Wol+	CladeV	91_94-4	8	1
91	94	91_94	Wol+	CladeV	91_94-5	10	1
91	94	91_94	Wol+	CladeV	91_94-6	5	1
91	94	91_94	Wol+	CladeV	91_94-7	8	1
91	94	91_94	Wol+	CladeV	91_94-8	5	1
91	94	91_94	Wol+	CladeV	91_94-9	8	1
91	94	91_94	Wol+	CladeV	91_94-10	12	0
91	94	91_94	Wol+	CladeV	91_94-11	5	1
91	94	91_94	Wol+	CladeV	91_94-12	5	1
91	94	91_94	Wol+	CladeV	91_94-13	5	1
91	94	91_94	Wol+	CladeV	91_94-14	11	1
91	94	91_94	Wol+	CladeV	91_94-15	5	1
91	94	91_94	Wol+	CladeV	91_94-16	8	1
91	94	91_94	Wol+	CladeV	91_94-17	12	0
91	94	91_94	Wol+	CladeV	91_94-18	12	0
91	94	91_94	Wol+	CladeV	91_94-19	7	1
91	94	91_94	Wol+	CladeV	91_94-20	6	1
