# Supplementary material for: Drosophila Adaptation to Viral Infection through Defensive Symbiont Evolution
Source: PLoS Genet. 2016 Sep 29;12(9):e1006297. doi: 10.1371/journal.pgen.1006297 (PMC5042464; doi:10.1371/journal.pgen.1006297)
Supplement: S8 Dataset — (TXT) [file pgen.1006297.s015.txt]

Mother	Father	Genotype	Presence	Clade	Progeny
3	12	12_3	Wol+	CladeIII	0
3	12	12_3	Wol+	CladeIII	0
3	12	12_3	Wol+	CladeIII	0
3	12	12_3	Wol+	CladeIII	0
3	12	12_3	Wol+	CladeIII	0
3	12	12_3	Wol+	CladeIII	0
3	12	12_3	Wol-	CladeIII	0
3	12	12_3	Wol-	CladeIII	0
3	12	12_3	Wol-	CladeIII	0
3	12	12_3	Wol-	CladeIII	0
4	15	15_4	Wol+	CladeIII	0
4	15	15_4	Wol+	CladeIII	11
4	15	15_4	Wol+	CladeIII	18
4	15	15_4	Wol+	CladeIII	0
4	15	15_4	Wol+	CladeIII	0
4	15	15_4	Wol+	CladeIII	0
4	15	15_4	Wol+	CladeIII	0
4	15	15_4	Wol+	CladeIII	0
4	15	15_4	Wol+	CladeIII	0
4	15	15_4	Wol+	CladeIII	0
4	15	15_4	Wol+	CladeIII	0
4	15	15_4	Wol+	CladeIII	0
4	15	15_4	Wol+	CladeIII	79
4	15	15_4	Wol+	CladeIII	0
4	15	15_4	Wol+	CladeIII	75
4	15	15_4	Wol+	CladeIII	0
4	15	15_4	Wol-	CladeIII	53
4	15	15_4	Wol-	CladeIII	0
4	15	15_4	Wol-	CladeIII	0
4	15	15_4	Wol-	CladeIII	0
4	15	15_4	Wol-	CladeIII	0
4	15	15_4	Wol-	CladeIII	33
4	15	15_4	Wol-	CladeIII	0
9	18	18_9	Wol+	CladeIII	0
9	18	18_9	Wol+	CladeIII	0
9	18	18_9	Wol+	CladeIII	0
9	18	18_9	Wol+	CladeIII	0
9	18	18_9	Wol+	CladeIII	0
9	18	18_9	Wol+	CladeIII	0
9	18	18_9	Wol+	CladeIII	0
9	18	18_9	Wol+	CladeIII	0
9	18	18_9	Wol+	CladeIII	0
9	18	18_9	Wol+	CladeIII	0
9	18	18_9	Wol+	CladeIII	0
9	18	18_9	Wol+	CladeIII	0
9	18	18_9	Wol+	CladeIII	0
9	18	18_9	Wol+	CladeIII	0
9	18	18_9	Wol+	CladeIII	0
9	18	18_9	Wol+	CladeIII	0
9	18	18_9	Wol+	CladeIII	0
9	18	18_9	Wol+	CladeIII	0
9	18	18_9	Wol-	CladeIII	0
9	18	18_9	Wol-	CladeIII	0
9	18	18_9	Wol-	CladeIII	0
9	18	18_9	Wol-	CladeIII	0
9	18	18_9	Wol-	CladeIII	0
9	18	18_9	Wol-	CladeIII	0
9	18	18_9	Wol-	CladeIII	0
9	18	18_9	Wol-	CladeIII	0
9	18	18_9	Wol-	CladeIII	0
9	18	18_9	Wol-	CladeIII	0
9	18	18_9	Wol-	CladeIII	0
9	18	18_9	Wol-	CladeIII	0
9	18	18_9	Wol-	CladeIII	0
9	18	18_9	Wol-	CladeIII	0
9	18	18_9	Wol-	CladeIII	0
9	18	18_9	Wol-	CladeIII	0
12	3	12_3	Wol+	CladeV	0
12	3	12_3	Wol+	CladeV	1
12	3	12_3	Wol+	CladeV	0
12	3	12_3	Wol+	CladeV	1
12	3	12_3	Wol+	CladeV	0
12	3	12_3	Wol+	CladeV	1
12	3	12_3	Wol+	CladeV	0
12	3	12_3	Wol+	CladeV	0
12	3	12_3	Wol+	CladeV	0
12	3	12_3	Wol+	CladeV	0
12	3	12_3	Wol+	CladeV	17
12	3	12_3	Wol+	CladeV	2
12	3	12_3	Wol+	CladeV	0
12	3	12_3	Wol-	CladeV	0
12	3	12_3	Wol-	CladeV	0
12	3	12_3	Wol-	CladeV	0
12	3	12_3	Wol-	CladeV	0
12	3	12_3	Wol-	CladeV	0
15	4	15_4	Wol+	CladeV	60
15	4	15_4	Wol+	CladeV	0
15	4	15_4	Wol+	CladeV	66
15	4	15_4	Wol+	CladeV	57
15	4	15_4	Wol+	CladeV	57
15	4	15_4	Wol+	CladeV	48
15	4	15_4	Wol+	CladeV	0
15	4	15_4	Wol+	CladeV	40
15	4	15_4	Wol+	CladeV	5
15	4	15_4	Wol+	CladeV	42
15	4	15_4	Wol+	CladeV	0
15	4	15_4	Wol+	CladeV	42
15	4	15_4	Wol+	CladeV	72
15	4	15_4	Wol+	CladeV	10
15	4	15_4	Wol+	CladeV	0
15	4	15_4	Wol+	CladeV	53
15	4	15_4	Wol+	CladeV	66
15	4	15_4	Wol-	CladeV	0
15	4	15_4	Wol-	CladeV	21
15	4	15_4	Wol-	CladeV	56
15	4	15_4	Wol-	CladeV	7
15	4	15_4	Wol-	CladeV	0
15	4	15_4	Wol-	CladeV	60
15	4	15_4	Wol-	CladeV	29
15	4	15_4	Wol-	CladeV	49
15	4	15_4	Wol-	CladeV	0
18	9	18_9	Wol+	CladeV	0
18	9	18_9	Wol+	CladeV	0
18	9	18_9	Wol+	CladeV	1
18	9	18_9	Wol+	CladeV	0
18	9	18_9	Wol+	CladeV	3
18	9	18_9	Wol+	CladeV	0
18	9	18_9	Wol+	CladeV	6
18	9	18_9	Wol+	CladeV	54
18	9	18_9	Wol+	CladeV	48
18	9	18_9	Wol+	CladeV	0
18	9	18_9	Wol+	CladeV	0
18	9	18_9	Wol+	CladeV	0
18	9	18_9	Wol+	CladeV	0
18	9	18_9	Wol+	CladeV	0
18	9	18_9	Wol+	CladeV	0
18	9	18_9	Wol+	CladeV	5
18	9	18_9	Wol-	CladeV	0
18	9	18_9	Wol-	CladeV	0
18	9	18_9	Wol-	CladeV	0
18	9	18_9	Wol-	CladeV	0
18	9	18_9	Wol-	CladeV	0
18	9	18_9	Wol-	CladeV	0
18	9	18_9	Wol-	CladeV	0
18	9	18_9	Wol-	CladeV	0
18	9	18_9	Wol-	CladeV	0
26	36	26_36	Wol+	CladeV	66
26	36	26_36	Wol+	CladeV	40
26	36	26_36	Wol+	CladeV	6
26	36	26_36	Wol+	CladeV	69
26	36	26_36	Wol+	CladeV	62
26	36	26_36	Wol+	CladeV	0
26	36	26_36	Wol+	CladeV	77
26	36	26_36	Wol+	CladeV	61
26	36	26_36	Wol+	CladeV	85
26	36	26_36	Wol+	CladeV	52
26	36	26_36	Wol+	CladeV	0
26	36	26_36	Wol+	CladeV	77
26	36	26_36	Wol+	CladeV	59
26	36	26_36	Wol+	CladeV	71
26	36	26_36	Wol+	CladeV	58
26	36	26_36	Wol+	CladeV	56
26	36	26_36	Wol+	CladeV	0
26	36	26_36	Wol+	CladeV	36
26	36	26_36	Wol+	CladeV	48
26	36	26_36	Wol-	CladeV	0
26	36	26_36	Wol-	CladeV	0
26	36	26_36	Wol-	CladeV	32
26	36	26_36	Wol-	CladeV	56
26	36	26_36	Wol-	CladeV	75
26	36	26_36	Wol-	CladeV	0
26	36	26_36	Wol-	CladeV	68
26	36	26_36	Wol-	CladeV	0
26	36	26_36	Wol-	CladeV	49
26	36	26_36	Wol-	CladeV	6
26	36	26_36	Wol-	CladeV	85
26	36	26_36	Wol-	CladeV	63
26	36	26_36	Wol-	CladeV	66
26	36	26_36	Wol-	CladeV	0
26	36	26_36	Wol-	CladeV	37
30	54	30_54	Wol+	CladeV	21
30	54	30_54	Wol+	CladeV	0
30	54	30_54	Wol+	CladeV	0
30	54	30_54	Wol+	CladeV	0
30	54	30_54	Wol+	CladeV	0
30	54	30_54	Wol+	CladeV	0
30	54	30_54	Wol+	CladeV	0
30	54	30_54	Wol+	CladeV	0
30	54	30_54	Wol+	CladeV	0
30	54	30_54	Wol+	CladeV	0
30	54	30_54	Wol+	CladeV	0
30	54	30_54	Wol+	CladeV	0
30	54	30_54	Wol-	CladeV	0
30	54	30_54	Wol-	CladeV	0
30	54	30_54	Wol-	CladeV	0
30	54	30_54	Wol-	CladeV	0
30	54	30_54	Wol-	CladeV	0
36	26	26_36	Wol+	CladeIII	4
36	26	26_36	Wol+	CladeIII	0
36	26	26_36	Wol+	CladeIII	0
36	26	26_36	Wol+	CladeIII	0
36	26	26_36	Wol+	CladeIII	1
36	26	26_36	Wol+	CladeIII	0
36	26	26_36	Wol+	CladeIII	0
36	26	26_36	Wol+	CladeIII	0
36	26	26_36	Wol+	CladeIII	2
36	26	26_36	Wol+	CladeIII	0
36	26	26_36	Wol+	CladeIII	0
36	26	26_36	Wol+	CladeIII	0
36	26	26_36	Wol+	CladeIII	21
36	26	26_36	Wol+	CladeIII	1
36	26	26_36	Wol+	CladeIII	0
36	26	26_36	Wol-	CladeIII	0
36	26	26_36	Wol-	CladeIII	0
36	26	26_36	Wol-	CladeIII	0
36	26	26_36	Wol-	CladeIII	0
36	26	26_36	Wol-	CladeIII	0
36	26	26_36	Wol-	CladeIII	0
36	26	26_36	Wol-	CladeIII	39
36	26	26_36	Wol-	CladeIII	0
36	26	26_36	Wol-	CladeIII	0
36	26	26_36	Wol-	CladeIII	0
36	26	26_36	Wol-	CladeIII	0
36	26	26_36	Wol-	CladeIII	0
36	26	26_36	Wol-	CladeIII	0
36	26	26_36	Wol-	CladeIII	0
36	26	26_36	Wol-	CladeIII	0
36	26	26_36	Wol-	CladeIII	0
36	26	26_36	Wol-	CladeIII	16
48	62	48_62	Wol+	CladeV	16
48	62	48_62	Wol+	CladeV	12
48	62	48_62	Wol+	CladeV	0
48	62	48_62	Wol+	CladeV	0
48	62	48_62	Wol+	CladeV	0
48	62	48_62	Wol+	CladeV	16
48	62	48_62	Wol+	CladeV	2
48	62	48_62	Wol+	CladeV	5
48	62	48_62	Wol+	CladeV	0
48	62	48_62	Wol+	CladeV	0
48	62	48_62	Wol+	CladeV	0
48	62	48_62	Wol+	CladeV	57
48	62	48_62	Wol+	CladeV	0
48	62	48_62	Wol+	CladeV	1
48	62	48_62	Wol+	CladeV	0
48	62	48_62	Wol+	CladeV	0
48	62	48_62	Wol+	CladeV	0
48	62	48_62	Wol+	CladeV	0
48	62	48_62	Wol+	CladeV	0
48	62	48_62	Wol-	CladeV	0
48	62	48_62	Wol-	CladeV	0
48	62	48_62	Wol-	CladeV	0
48	62	48_62	Wol-	CladeV	0
48	62	48_62	Wol-	CladeV	0
48	62	48_62	Wol-	CladeV	0
48	62	48_62	Wol-	CladeV	0
48	62	48_62	Wol-	CladeV	0
48	62	48_62	Wol-	CladeV	0
48	62	48_62	Wol-	CladeV	0
48	62	48_62	Wol-	CladeV	0
48	62	48_62	Wol-	CladeV	0
48	62	48_62	Wol-	CladeV	0
48	62	48_62	Wol-	CladeV	0
48	62	48_62	Wol-	CladeV	0
48	62	48_62	Wol-	CladeV	0
54	30	30_54	Wol+	CladeIII	0
54	30	30_54	Wol+	CladeIII	0
54	30	30_54	Wol+	CladeIII	0
54	30	30_54	Wol+	CladeIII	0
54	30	30_54	Wol+	CladeIII	0
54	30	30_54	Wol+	CladeIII	1
54	30	30_54	Wol+	CladeIII	0
54	30	30_54	Wol+	CladeIII	0
54	30	30_54	Wol+	CladeIII	0
54	30	30_54	Wol+	CladeIII	0
54	30	30_54	Wol+	CladeIII	0
54	30	30_54	Wol+	CladeIII	0
54	30	30_54	Wol+	CladeIII	0
54	30	30_54	Wol+	CladeIII	0
54	30	30_54	Wol+	CladeIII	0
54	30	30_54	Wol+	CladeIII	0
54	30	30_54	Wol+	CladeIII	0
54	30	30_54	Wol+	CladeIII	0
54	30	30_54	Wol-	CladeIII	0
54	30	30_54	Wol-	CladeIII	0
54	30	30_54	Wol-	CladeIII	0
54	30	30_54	Wol-	CladeIII	0
54	30	30_54	Wol-	CladeIII	0
54	30	30_54	Wol-	CladeIII	0
54	30	30_54	Wol-	CladeIII	0
54	30	30_54	Wol-	CladeIII	0
62	48	48_62	Wol+	CladeIII	0
62	48	48_62	Wol+	CladeIII	0
62	48	48_62	Wol+	CladeIII	2
62	48	48_62	Wol+	CladeIII	0
62	48	48_62	Wol+	CladeIII	1
62	48	48_62	Wol+	CladeIII	1
62	48	48_62	Wol+	CladeIII	55
62	48	48_62	Wol+	CladeIII	2
62	48	48_62	Wol+	CladeIII	0
62	48	48_62	Wol+	CladeIII	0
62	48	48_62	Wol+	CladeIII	0
62	48	48_62	Wol+	CladeIII	0
62	48	48_62	Wol+	CladeIII	0
62	48	48_62	Wol+	CladeIII	1
62	48	48_62	Wol+	CladeIII	69
62	48	48_62	Wol+	CladeIII	1
62	48	48_62	Wol+	CladeIII	2
62	48	48_62	Wol+	CladeIII	0
62	48	48_62	Wol-	CladeIII	27
62	48	48_62	Wol-	CladeIII	24
62	48	48_62	Wol-	CladeIII	0
62	48	48_62	Wol-	CladeIII	0
62	48	48_62	Wol-	CladeIII	22
62	48	48_62	Wol-	CladeIII	0
62	48	48_62	Wol-	CladeIII	0
62	48	48_62	Wol-	CladeIII	0
62	48	48_62	Wol-	CladeIII	0
62	48	48_62	Wol-	CladeIII	0
62	48	48_62	Wol-	CladeIII	0
62	48	48_62	Wol-	CladeIII	0
62	48	48_62	Wol-	CladeIII	0
62	48	48_62	Wol-	CladeIII	0
62	48	48_62	Wol-	CladeIII	0
62	48	48_62	Wol-	CladeIII	0
62	48	48_62	Wol-	CladeIII	0
62	48	48_62	Wol-	CladeIII	0
62	48	48_62	Wol-	CladeIII	0
66	86	66_86	Wol+	CladeV	0
66	86	66_86	Wol+	CladeV	0
66	86	66_86	Wol+	CladeV	0
66	86	66_86	Wol+	CladeV	0
66	86	66_86	Wol+	CladeV	0
66	86	66_86	Wol+	CladeV	0
66	86	66_86	Wol+	CladeV	0
66	86	66_86	Wol+	CladeV	0
66	86	66_86	Wol+	CladeV	0
66	86	66_86	Wol+	CladeV	0
66	86	66_86	Wol+	CladeV	0
66	86	66_86	Wol+	CladeV	0
66	86	66_86	Wol+	CladeV	0
66	86	66_86	Wol+	CladeV	0
66	86	66_86	Wol+	CladeV	59
66	86	66_86	Wol+	CladeV	1
66	86	66_86	Wol+	CladeV	6
66	86	66_86	Wol+	CladeV	0
66	86	66_86	Wol+	CladeV	0
66	86	66_86	Wol+	CladeV	0
66	86	66_86	Wol-	CladeV	0
66	86	66_86	Wol-	CladeV	0
66	86	66_86	Wol-	CladeV	0
66	86	66_86	Wol-	CladeV	0
66	86	66_86	Wol-	CladeV	0
66	86	66_86	Wol-	CladeV	0
66	86	66_86	Wol-	CladeV	0
66	86	66_86	Wol-	CladeV	0
66	86	66_86	Wol-	CladeV	0
76	87	76_87	Wol+	CladeV	0
76	87	76_87	Wol+	CladeV	58
76	87	76_87	Wol+	CladeV	0
76	87	76_87	Wol+	CladeV	0
76	87	76_87	Wol+	CladeV	37
76	87	76_87	Wol+	CladeV	70
76	87	76_87	Wol+	CladeV	0
76	87	76_87	Wol+	CladeV	0
76	87	76_87	Wol+	CladeV	69
76	87	76_87	Wol+	CladeV	0
76	87	76_87	Wol+	CladeV	14
76	87	76_87	Wol+	CladeV	0
76	87	76_87	Wol+	CladeV	37
76	87	76_87	Wol+	CladeV	0
76	87	76_87	Wol+	CladeV	0
76	87	76_87	Wol+	CladeV	15
76	87	76_87	Wol+	CladeV	0
76	87	76_87	Wol+	CladeV	70
76	87	76_87	Wol+	CladeV	0
76	87	76_87	Wol-	CladeV	0
76	87	76_87	Wol-	CladeV	0
76	87	76_87	Wol-	CladeV	0
76	87	76_87	Wol-	CladeV	0
76	87	76_87	Wol-	CladeV	0
76	87	76_87	Wol-	CladeV	0
76	87	76_87	Wol-	CladeV	0
76	87	76_87	Wol-	CladeV	0
76	87	76_87	Wol-	CladeV	0
76	87	76_87	Wol-	CladeV	18
76	87	76_87	Wol-	CladeV	0
76	87	76_87	Wol-	CladeV	0
76	87	76_87	Wol-	CladeV	0
76	87	76_87	Wol-	CladeV	0
76	87	76_87	Wol-	CladeV	0
76	87	76_87	Wol-	CladeV	0
76	87	76_87	Wol-	CladeV	0
76	87	76_87	Wol-	CladeV	0
76	87	76_87	Wol-	CladeV	0
85	92	85_92	Wol+	CladeV	0
85	92	85_92	Wol+	CladeV	0
85	92	85_92	Wol+	CladeV	0
85	92	85_92	Wol+	CladeV	0
85	92	85_92	Wol+	CladeV	0
85	92	85_92	Wol+	CladeV	0
85	92	85_92	Wol+	CladeV	0
85	92	85_92	Wol+	CladeV	0
85	92	85_92	Wol+	CladeV	0
85	92	85_92	Wol+	CladeV	0
85	92	85_92	Wol+	CladeV	0
85	92	85_92	Wol+	CladeV	0
85	92	85_92	Wol+	CladeV	0
85	92	85_92	Wol+	CladeV	0
85	92	85_92	Wol+	CladeV	0
85	92	85_92	Wol+	CladeV	0
85	92	85_92	Wol-	CladeV	0
85	92	85_92	Wol-	CladeV	0
86	66	66_86	Wol+	CladeIII	0
86	66	66_86	Wol+	CladeIII	0
86	66	66_86	Wol+	CladeIII	0
86	66	66_86	Wol+	CladeIII	0
86	66	66_86	Wol+	CladeIII	0
86	66	66_86	Wol+	CladeIII	0
86	66	66_86	Wol+	CladeIII	0
86	66	66_86	Wol+	CladeIII	0
86	66	66_86	Wol+	CladeIII	0
86	66	66_86	Wol+	CladeIII	0
86	66	66_86	Wol-	CladeIII	0
86	66	66_86	Wol-	CladeIII	0
86	66	66_86	Wol-	CladeIII	0
86	66	66_86	Wol-	CladeIII	0
86	66	66_86	Wol-	CladeIII	0
86	66	66_86	Wol-	CladeIII	0
86	66	66_86	Wol-	CladeIII	0
86	66	66_86	Wol-	CladeIII	0
86	66	66_86	Wol-	CladeIII	0
86	66	66_86	Wol-	CladeIII	0
87	76	76_87	Wol+	CladeIII	0
87	76	76_87	Wol+	CladeIII	54
87	76	76_87	Wol+	CladeIII	0
87	76	76_87	Wol+	CladeIII	0
87	76	76_87	Wol+	CladeIII	0
87	76	76_87	Wol+	CladeIII	66
87	76	76_87	Wol+	CladeIII	0
87	76	76_87	Wol+	CladeIII	1
87	76	76_87	Wol+	CladeIII	0
87	76	76_87	Wol+	CladeIII	0
87	76	76_87	Wol+	CladeIII	0
87	76	76_87	Wol+	CladeIII	0
87	76	76_87	Wol+	CladeIII	0
87	76	76_87	Wol+	CladeIII	0
87	76	76_87	Wol+	CladeIII	0
87	76	76_87	Wol+	CladeIII	61
87	76	76_87	Wol+	CladeIII	0
87	76	76_87	Wol+	CladeIII	29
87	76	76_87	Wol-	CladeIII	0
87	76	76_87	Wol-	CladeIII	0
87	76	76_87	Wol-	CladeIII	0
87	76	76_87	Wol-	CladeIII	0
87	76	76_87	Wol-	CladeIII	0
87	76	76_87	Wol-	CladeIII	0
87	76	76_87	Wol-	CladeIII	64
87	76	76_87	Wol-	CladeIII	0
87	76	76_87	Wol-	CladeIII	0
87	76	76_87	Wol-	CladeIII	0
87	76	76_87	Wol-	CladeIII	0
87	76	76_87	Wol-	CladeIII	0
87	76	76_87	Wol-	CladeIII	0
87	76	76_87	Wol-	CladeIII	0
87	76	76_87	Wol-	CladeIII	0
87	76	76_87	Wol-	CladeIII	0
87	76	76_87	Wol-	CladeIII	0
87	76	76_87	Wol-	CladeIII	0
91	94	91_94	Wol+	CladeV	0
91	94	91_94	Wol+	CladeV	31
91	94	91_94	Wol+	CladeV	11
91	94	91_94	Wol+	CladeV	0
91	94	91_94	Wol+	CladeV	27
91	94	91_94	Wol+	CladeV	24
91	94	91_94	Wol+	CladeV	0
91	94	91_94	Wol+	CladeV	0
91	94	91_94	Wol+	CladeV	0
91	94	91_94	Wol+	CladeV	0
91	94	91_94	Wol+	CladeV	0
91	94	91_94	Wol+	CladeV	1
91	94	91_94	Wol+	CladeV	0
91	94	91_94	Wol+	CladeV	0
91	94	91_94	Wol-	CladeV	1
91	94	91_94	Wol-	CladeV	0
91	94	91_94	Wol-	CladeV	0
91	94	91_94	Wol-	CladeV	0
91	94	91_94	Wol-	CladeV	0
91	94	91_94	Wol-	CladeV	0
91	94	91_94	Wol-	CladeV	0
91	94	91_94	Wol-	CladeV	0
92	85	85_92	Wol+	CladeIII	0
92	85	85_92	Wol+	CladeIII	0
92	85	85_92	Wol+	CladeIII	0
92	85	85_92	Wol+	CladeIII	0
92	85	85_92	Wol+	CladeIII	0
92	85	85_92	Wol+	CladeIII	0
92	85	85_92	Wol+	CladeIII	0
92	85	85_92	Wol+	CladeIII	0
92	85	85_92	Wol-	CladeIII	0
92	85	85_92	Wol-	CladeIII	0
92	85	85_92	Wol-	CladeIII	0
92	85	85_92	Wol-	CladeIII	0
92	85	85_92	Wol-	CladeIII	0
94	91	91_94	Wol+	CladeIII	46
94	91	91_94	Wol+	CladeIII	0
94	91	91_94	Wol+	CladeIII	0
94	91	91_94	Wol+	CladeIII	0
94	91	91_94	Wol+	CladeIII	0
94	91	91_94	Wol+	CladeIII	0
94	91	91_94	Wol+	CladeIII	0
94	91	91_94	Wol+	CladeIII	0
94	91	91_94	Wol+	CladeIII	0
94	91	91_94	Wol+	CladeIII	1
94	91	91_94	Wol+	CladeIII	0
94	91	91_94	Wol-	CladeIII	0
94	91	91_94	Wol-	CladeIII	67
94	91	91_94	Wol-	CladeIII	0
94	91	91_94	Wol-	CladeIII	0
94	91	91_94	Wol-	CladeIII	0
94	91	91_94	Wol-	CladeIII	0
94	91	91_94	Wol-	CladeIII	0
94	91	91_94	Wol-	CladeIII	0
94	91	91_94	Wol-	CladeIII	0
