# Supplementary material for: Drosophila Adaptation to Viral Infection through Defensive Symbiont Evolution
Source: PLoS Genet. 2016 Sep 29;12(9):e1006297. doi: 10.1371/journal.pgen.1006297 (PMC5042464; doi:10.1371/journal.pgen.1006297)
Supplement: S9 Dataset — (TXT) [file pgen.1006297.s016.txt]

Mother	Father	Genotype	Wolbachia	Progeny
12	3	12_3	CladeV	45
12	3	12_3	CladeV	32
12	3	12_3	CladeV	31
12	3	12_3	CladeV	29
12	3	12_3	CladeV	32
12	3	12_3	CladeV	33
12	3	12_3	CladeV	42
12	3	12_3	CladeV	41
12	3	12_3	CladeV	44
12	3	12_3	CladeV	32
12	3	12_3	CladeV	35
12	3	12_3	CladeV	34
12	3	12_3	CladeV	49
12	3	12_3	CladeV	35
12	3	12_3	CladeV	36
12	3	12_3	CladeV	32
12	3	12_3	CladeV	35
12	3	12_3	CladeV	29
12	3	12_3	CladeV	42
12	3	12_3	CladeV	37
3	12	12_3	CladeIII	40
3	12	12_3	CladeIII	56
3	12	12_3	CladeIII	0
3	12	12_3	CladeIII	13
3	12	12_3	CladeIII	45
3	12	12_3	CladeIII	22
3	12	12_3	CladeIII	18
3	12	12_3	CladeIII	34
3	12	12_3	CladeIII	59
3	12	12_3	CladeIII	42
3	12	12_3	CladeIII	0
3	12	12_3	CladeIII	53
3	12	12_3	CladeIII	33
3	12	12_3	CladeIII	40
3	12	12_3	CladeIII	0
3	12	12_3	CladeIII	32
3	12	12_3	CladeIII	27
3	12	12_3	CladeIII	0
3	12	12_3	CladeIII	0
3	12	12_3	CladeIII	38
15	4	15_4	CladeV	37
15	4	15_4	CladeV	50
15	4	15_4	CladeV	52
15	4	15_4	CladeV	34
15	4	15_4	CladeV	50
15	4	15_4	CladeV	43
15	4	15_4	CladeV	59
15	4	15_4	CladeV	48
15	4	15_4	CladeV	58
15	4	15_4	CladeV	59
15	4	15_4	CladeV	38
15	4	15_4	CladeV	42
15	4	15_4	CladeV	41
15	4	15_4	CladeV	29
15	4	15_4	CladeV	67
15	4	15_4	CladeV	45
15	4	15_4	CladeV	31
15	4	15_4	CladeV	63
15	4	15_4	CladeV	32
15	4	15_4	CladeV	39
4	15	15_4	CladeIII	40
4	15	15_4	CladeIII	47
4	15	15_4	CladeIII	39
4	15	15_4	CladeIII	32
4	15	15_4	CladeIII	61
4	15	15_4	CladeIII	55
4	15	15_4	CladeIII	48
4	15	15_4	CladeIII	47
4	15	15_4	CladeIII	48
4	15	15_4	CladeIII	32
4	15	15_4	CladeIII	48
4	15	15_4	CladeIII	44
4	15	15_4	CladeIII	45
4	15	15_4	CladeIII	47
4	15	15_4	CladeIII	42
4	15	15_4	CladeIII	40
4	15	15_4	CladeIII	41
4	15	15_4	CladeIII	43
4	15	15_4	CladeIII	32
4	15	15_4	CladeIII	35
18	9	18_9	CladeV	28
18	9	18_9	CladeV	39
18	9	18_9	CladeV	24
18	9	18_9	CladeV	26
18	9	18_9	CladeV	27
18	9	18_9	CladeV	36
18	9	18_9	CladeV	17
18	9	18_9	CladeV	41
18	9	18_9	CladeV	52
18	9	18_9	CladeV	18
18	9	18_9	CladeV	28
18	9	18_9	CladeV	39
18	9	18_9	CladeV	37
18	9	18_9	CladeV	44
18	9	18_9	CladeV	38
18	9	18_9	CladeV	53
18	9	18_9	CladeV	25
18	9	18_9	CladeV	42
18	9	18_9	CladeV	33
18	9	18_9	CladeV	30
9	18	18_9	CladeIII	33
9	18	18_9	CladeIII	27
9	18	18_9	CladeIII	33
9	18	18_9	CladeIII	51
9	18	18_9	CladeIII	27
9	18	18_9	CladeIII	26
9	18	18_9	CladeIII	47
9	18	18_9	CladeIII	40
9	18	18_9	CladeIII	53
9	18	18_9	CladeIII	64
9	18	18_9	CladeIII	35
9	18	18_9	CladeIII	40
9	18	18_9	CladeIII	21
9	18	18_9	CladeIII	38
9	18	18_9	CladeIII	34
9	18	18_9	CladeIII	62
9	18	18_9	CladeIII	21
9	18	18_9	CladeIII	55
9	18	18_9	CladeIII	27
9	18	18_9	CladeIII	45
26	36	26_36	CladeV	28
26	36	26_36	CladeV	54
26	36	26_36	CladeV	38
26	36	26_36	CladeV	38
26	36	26_36	CladeV	36
26	36	26_36	CladeV	45
26	36	26_36	CladeV	34
26	36	26_36	CladeV	57
26	36	26_36	CladeV	33
26	36	26_36	CladeV	51
26	36	26_36	CladeV	50
26	36	26_36	CladeV	44
26	36	26_36	CladeV	33
26	36	26_36	CladeV	7
26	36	26_36	CladeV	25
26	36	26_36	CladeV	37
26	36	26_36	CladeV	41
26	36	26_36	CladeV	38
26	36	26_36	CladeV	46
26	36	26_36	CladeV	54
36	26	26_36	CladeIII	42
36	26	26_36	CladeIII	45
36	26	26_36	CladeIII	32
36	26	26_36	CladeIII	51
36	26	26_36	CladeIII	42
36	26	26_36	CladeIII	27
36	26	26_36	CladeIII	30
36	26	26_36	CladeIII	58
36	26	26_36	CladeIII	37
36	26	26_36	CladeIII	45
36	26	26_36	CladeIII	30
36	26	26_36	CladeIII	60
36	26	26_36	CladeIII	24
36	26	26_36	CladeIII	45
36	26	26_36	CladeIII	34
36	26	26_36	CladeIII	41
36	26	26_36	CladeIII	43
36	26	26_36	CladeIII	57
36	26	26_36	CladeIII	37
36	26	26_36	CladeIII	43
30	54	30_54	CladeV	62
30	54	30_54	CladeV	44
30	54	30_54	CladeV	58
30	54	30_54	CladeV	35
30	54	30_54	CladeV	63
30	54	30_54	CladeV	48
30	54	30_54	CladeV	52
30	54	30_54	CladeV	54
30	54	30_54	CladeV	44
30	54	30_54	CladeV	48
30	54	30_54	CladeV	52
30	54	30_54	CladeV	53
30	54	30_54	CladeV	55
30	54	30_54	CladeV	59
30	54	30_54	CladeV	61
30	54	30_54	CladeV	48
30	54	30_54	CladeV	38
30	54	30_54	CladeV	56
30	54	30_54	CladeV	64
30	54	30_54	CladeV	57
54	30	30_54	CladeIII	50
54	30	30_54	CladeIII	62
54	30	30_54	CladeIII	46
54	30	30_54	CladeIII	44
54	30	30_54	CladeIII	61
54	30	30_54	CladeIII	18
54	30	30_54	CladeIII	50
54	30	30_54	CladeIII	53
54	30	30_54	CladeIII	54
54	30	30_54	CladeIII	45
54	30	30_54	CladeIII	44
54	30	30_54	CladeIII	67
54	30	30_54	CladeIII	62
54	30	30_54	CladeIII	50
54	30	30_54	CladeIII	47
54	30	30_54	CladeIII	33
54	30	30_54	CladeIII	45
54	30	30_54	CladeIII	44
54	30	30_54	CladeIII	44
54	30	30_54	CladeIII	26
48	62	48_62	CladeV	22
48	62	48_62	CladeV	15
48	62	48_62	CladeV	25
48	62	48_62	CladeV	34
48	62	48_62	CladeV	25
48	62	48_62	CladeV	16
48	62	48_62	CladeV	29
48	62	48_62	CladeV	39
48	62	48_62	CladeV	17
48	62	48_62	CladeV	24
48	62	48_62	CladeV	17
48	62	48_62	CladeV	19
48	62	48_62	CladeV	29
48	62	48_62	CladeV	30
48	62	48_62	CladeV	38
48	62	48_62	CladeV	33
48	62	48_62	CladeV	41
48	62	48_62	CladeV	30
48	62	48_62	CladeV	21
48	62	48_62	CladeV	14
62	48	48_62	CladeIII	36
62	48	48_62	CladeIII	58
62	48	48_62	CladeIII	31
62	48	48_62	CladeIII	37
62	48	48_62	CladeIII	39
62	48	48_62	CladeIII	35
62	48	48_62	CladeIII	35
62	48	48_62	CladeIII	53
62	48	48_62	CladeIII	37
62	48	48_62	CladeIII	30
62	48	48_62	CladeIII	48
62	48	48_62	CladeIII	49
62	48	48_62	CladeIII	0
62	48	48_62	CladeIII	42
62	48	48_62	CladeIII	42
62	48	48_62	CladeIII	37
62	48	48_62	CladeIII	47
62	48	48_62	CladeIII	27
62	48	48_62	CladeIII	28
62	48	48_62	CladeIII	27
51	72	51_72	CladeV	42
51	72	51_72	CladeV	49
51	72	51_72	CladeV	33
51	72	51_72	CladeV	55
51	72	51_72	CladeV	30
51	72	51_72	CladeV	34
51	72	51_72	CladeV	41
51	72	51_72	CladeV	39
51	72	51_72	CladeV	46
51	72	51_72	CladeV	46
51	72	51_72	CladeV	40
51	72	51_72	CladeV	27
51	72	51_72	CladeV	40
51	72	51_72	CladeV	55
51	72	51_72	CladeV	58
51	72	51_72	CladeV	36
51	72	51_72	CladeV	59
51	72	51_72	CladeV	42
51	72	51_72	CladeV	52
51	72	51_72	CladeV	40
72	51	51_72	CladeIII	22
72	51	51_72	CladeIII	33
72	51	51_72	CladeIII	37
72	51	51_72	CladeIII	41
72	51	51_72	CladeIII	43
72	51	51_72	CladeIII	42
72	51	51_72	CladeIII	32
72	51	51_72	CladeIII	34
72	51	51_72	CladeIII	36
72	51	51_72	CladeIII	31
72	51	51_72	CladeIII	44
72	51	51_72	CladeIII	33
72	51	51_72	CladeIII	29
72	51	51_72	CladeIII	40
72	51	51_72	CladeIII	38
72	51	51_72	CladeIII	41
72	51	51_72	CladeIII	30
72	51	51_72	CladeIII	27
72	51	51_72	CladeIII	39
72	51	51_72	CladeIII	37
66	86	66_86	CladeV	19
66	86	66_86	CladeV	13
66	86	66_86	CladeV	13
66	86	66_86	CladeV	35
66	86	66_86	CladeV	25
66	86	66_86	CladeV	26
66	86	66_86	CladeV	20
66	86	66_86	CladeV	24
66	86	66_86	CladeV	13
66	86	66_86	CladeV	34
66	86	66_86	CladeV	22
66	86	66_86	CladeV	21
66	86	66_86	CladeV	20
66	86	66_86	CladeV	24
66	86	66_86	CladeV	14
66	86	66_86	CladeV	25
66	86	66_86	CladeV	14
66	86	66_86	CladeV	36
66	86	66_86	CladeV	14
66	86	66_86	CladeV	18
86	66	66_86	CladeIII	28
86	66	66_86	CladeIII	17
86	66	66_86	CladeIII	21
86	66	66_86	CladeIII	14
86	66	66_86	CladeIII	22
86	66	66_86	CladeIII	24
86	66	66_86	CladeIII	18
86	66	66_86	CladeIII	16
86	66	66_86	CladeIII	39
86	66	66_86	CladeIII	16
86	66	66_86	CladeIII	23
86	66	66_86	CladeIII	20
86	66	66_86	CladeIII	24
86	66	66_86	CladeIII	30
86	66	66_86	CladeIII	23
86	66	66_86	CladeIII	21
86	66	66_86	CladeIII	28
86	66	66_86	CladeIII	15
86	66	66_86	CladeIII	17
86	66	66_86	CladeIII	11
76	87	76_87	CladeV	41
76	87	76_87	CladeV	48
76	87	76_87	CladeV	29
76	87	76_87	CladeV	41
76	87	76_87	CladeV	42
76	87	76_87	CladeV	35
76	87	76_87	CladeV	30
76	87	76_87	CladeV	30
76	87	76_87	CladeV	35
76	87	76_87	CladeV	45
76	87	76_87	CladeV	44
76	87	76_87	CladeV	46
76	87	76_87	CladeV	38
76	87	76_87	CladeV	41
76	87	76_87	CladeV	34
76	87	76_87	CladeV	42
76	87	76_87	CladeV	49
76	87	76_87	CladeV	49
76	87	76_87	CladeV	46
76	87	76_87	CladeV	50
87	76	76_87	CladeIII	40
87	76	76_87	CladeIII	41
87	76	76_87	CladeIII	20
87	76	76_87	CladeIII	34
87	76	76_87	CladeIII	40
87	76	76_87	CladeIII	28
87	76	76_87	CladeIII	36
87	76	76_87	CladeIII	30
87	76	76_87	CladeIII	24
87	76	76_87	CladeIII	32
87	76	76_87	CladeIII	42
87	76	76_87	CladeIII	28
87	76	76_87	CladeIII	0
87	76	76_87	CladeIII	31
87	76	76_87	CladeIII	26
87	76	76_87	CladeIII	30
87	76	76_87	CladeIII	39
87	76	76_87	CladeIII	38
87	76	76_87	CladeIII	39
87	76	76_87	CladeIII	26
85	92	85_92	CladeV	25
85	92	85_92	CladeV	31
85	92	85_92	CladeV	31
85	92	85_92	CladeV	32
85	92	85_92	CladeV	33
85	92	85_92	CladeV	25
85	92	85_92	CladeV	39
85	92	85_92	CladeV	42
85	92	85_92	CladeV	32
85	92	85_92	CladeV	38
85	92	85_92	CladeV	39
85	92	85_92	CladeV	35
85	92	85_92	CladeV	20
85	92	85_92	CladeV	23
85	92	85_92	CladeV	21
85	92	85_92	CladeV	26
85	92	85_92	CladeV	17
85	92	85_92	CladeV	19
85	92	85_92	CladeV	41
85	92	85_92	CladeV	23
92	85	85_92	CladeIII	30
92	85	85_92	CladeIII	31
92	85	85_92	CladeIII	37
92	85	85_92	CladeIII	16
92	85	85_92	CladeIII	31
92	85	85_92	CladeIII	30
92	85	85_92	CladeIII	41
92	85	85_92	CladeIII	43
92	85	85_92	CladeIII	26
92	85	85_92	CladeIII	18
92	85	85_92	CladeIII	17
92	85	85_92	CladeIII	23
92	85	85_92	CladeIII	24
92	85	85_92	CladeIII	19
92	85	85_92	CladeIII	15
92	85	85_92	CladeIII	10
92	85	85_92	CladeIII	32
92	85	85_92	CladeIII	31
92	85	85_92	CladeIII	21
92	85	85_92	CladeIII	27
91	94	91_94	CladeV	27
91	94	91_94	CladeV	36
91	94	91_94	CladeV	35
91	94	91_94	CladeV	36
91	94	91_94	CladeV	30
91	94	91_94	CladeV	35
91	94	91_94	CladeV	33
91	94	91_94	CladeV	37
91	94	91_94	CladeV	20
91	94	91_94	CladeV	34
91	94	91_94	CladeV	40
91	94	91_94	CladeV	41
91	94	91_94	CladeV	28
91	94	91_94	CladeV	23
91	94	91_94	CladeV	40
91	94	91_94	CladeV	39
91	94	91_94	CladeV	44
91	94	91_94	CladeV	32
91	94	91_94	CladeV	33
91	94	91_94	CladeV	29
94	91	91_94	CladeIII	51
94	91	91_94	CladeIII	40
94	91	91_94	CladeIII	37
94	91	91_94	CladeIII	30
94	91	91_94	CladeIII	32
94	91	91_94	CladeIII	58
94	91	91_94	CladeIII	31
94	91	91_94	CladeIII	33
94	91	91_94	CladeIII	39
94	91	91_94	CladeIII	39
94	91	91_94	CladeIII	39
94	91	91_94	CladeIII	46
94	91	91_94	CladeIII	47
94	91	91_94	CladeIII	24
94	91	91_94	CladeIII	43
94	91	91_94	CladeIII	34
94	91	91_94	CladeIII	28
94	91	91_94	CladeIII	29
94	91	91_94	CladeIII	17
94	91	91_94	CladeIII	39
