# Supplementary material for: Drosophila Adaptation to Viral Infection through Defensive Symbiont Evolution
Source: PLoS Genet. 2016 Sep 29;12(9):e1006297. doi: 10.1371/journal.pgen.1006297 (PMC5042464; doi:10.1371/journal.pgen.1006297)
Supplement: S10 Dataset — (TXT) [file pgen.1006297.s017.txt]

Mother	Father	Genotype	Clade	Rel_Amount
3	12	12_3	CladeIII	1.137068457
3	12	12_3	CladeIII	2.56445534
3	12	12_3	CladeIII	1.118826074
4	15	15_4	CladeIII	9.908402308
4	15	15_4	CladeIII	3.503149231
4	15	15_4	CladeIII	20.18650316
9	18	18_9	CladeIII	6.941844814
9	18	18_9	CladeIII	11.12180555
9	18	18_9	CladeIII	0.38653004
12	3	12_3	CladeV	0.519544458
12	3	12_3	CladeV	5.987632931
12	3	12_3	CladeV	0.249190179
15	4	15_4	CladeV	3.399491857
15	4	15_4	CladeV	10.40101521
18	9	18_9	CladeV	0.014004029
18	9	18_9	CladeV	0.128691242
18	9	18_9	CladeV	0.773060081
26	36	26_36	CladeV	1.747532291
26	36	26_36	CladeV	0.68238245
26	36	26_36	CladeV	2.21706712
30	54	30_54	CladeV	0.525581274
30	54	30_54	CladeV	0.009260585
30	54	30_54	CladeV	0.046995045
36	26	26_36	CladeIII	8.179347627
36	26	26_36	CladeIII	6.213125147
36	26	26_36	CladeIII	4.796512379
48	62	48_62	CladeV	1.015356093
48	62	48_62	CladeV	0.001603366
48	62	48_62	CladeV	8.236239489
51	72	51_72	CladeV	0.084513119
51	72	51_72	CladeV	0.1647845
51	72	51_72	CladeV	0.176204065
54	30	30_54	CladeIII	6.141761318
54	30	30_54	CladeIII	0.274583933
54	30	30_54	CladeIII	0.663722666
62	48	48_62	CladeIII	0.056798072
62	48	48_62	CladeIII	0.157707056
62	48	48_62	CladeIII	3.685820416
66	86	66_86	CladeV	0.257382484
66	86	66_86	CladeV	0.076697274
66	86	66_86	CladeV	2.780451388
72	51	51_72	CladeIII	0.524368325
72	51	51_72	CladeIII	1.966076031
72	51	51_72	CladeIII	4.352926863
76	87	76_87	CladeV	7.270153275
76	87	76_87	CladeV	0.000252514
76	87	76_87	CladeV	0.029062832
85	92	85_92	CladeV	6.299857142
85	92	85_92	CladeV	4.908625542
85	92	85_92	CladeV	7.526534676
86	66	66_86	CladeIII	7.137006635
86	66	66_86	CladeIII	15.05306935
86	66	66_86	CladeIII	9.395603164
87	76	76_87	CladeIII	1.780133921
87	76	76_87	CladeIII	0.125172173
87	76	76_87	CladeIII	0.845954777
91	94	91_94	CladeV	1.342869503
91	94	91_94	CladeV	7.405783873
92	85	85_92	CladeIII	9.075554428
92	85	85_92	CladeIII	5.704046649
92	85	85_92	CladeIII	7.613988797
94	91	91_94	CladeIII	1.118826074
94	91	91_94	CladeIII	7.864304123
