# Supplementary material for: Drosophila Adaptation to Viral Infection through Defensive Symbiont Evolution
Source: PLoS Genet. 2016 Sep 29;12(9):e1006297. doi: 10.1371/journal.pgen.1006297 (PMC5042464; doi:10.1371/journal.pgen.1006297)
Supplement: S11 Dataset — (TXT) [file pgen.1006297.s018.txt]

Mother	Father	Genotype	Clade	Rel_Amount
3	12	12_3	CladeIII	2.344260738
4	15	15_4	CladeIII	0.671658459
4	15	15_4	CladeIII	1.64619249
4	15	15_4	CladeIII	1.403601156
9	18	18_9	CladeIII	0.608839152
12	3	12_3	CladeV	1.873582762
12	3	12_3	CladeV	3.71698545
15	4	15_4	CladeV	1.275267331
15	4	15_4	CladeV	1.621654381
15	4	15_4	CladeV	1.287107935
18	9	18_9	CladeV	1.706215302
18	9	18_9	CladeV	1.640497097
18	9	18_9	CladeV	1.329422529
26	36	26_36	CladeV	1.483631744
26	36	26_36	CladeV	1.50956517
26	36	26_36	CladeV	0.795977584
30	54	30_54	CladeV	1.045456505
30	54	30_54	CladeV	1.323293464
30	54	30_54	CladeV	0.847214806
36	26	26_36	CladeIII	0.536183864
36	26	26_36	CladeIII	0.588099855
36	26	26_36	CladeIII	0.859041484
48	62	48_62	CladeV	1.097433135
48	62	48_62	CladeV	0.711597349
48	62	48_62	CladeV	0.675549336
51	72	51_72	CladeV	1.273794935
51	72	51_72	CladeV	0.774211535
54	30	30_54	CladeIII	0.570698117
54	30	30_54	CladeIII	1.978124241
54	30	30_54	CladeIII	0.70749885
62	48	48_62	CladeIII	0.427046885
62	48	48_62	CladeIII	0.503756938
62	48	48_62	CladeIII	0.430514293
66	86	66_86	CladeV	1.217678304
66	86	66_86	CladeV	1.146682809
66	86	66_86	CladeV	0.895521334
72	51	51_72	CladeIII	0.719034571
72	51	51_72	CladeIII	0.808955944
76	87	76_87	CladeV	1.067423768
76	87	76_87	CladeV	1.360496307
76	87	76_87	CladeV	1.047874815
85	92	85_92	CladeV	0.899669098
85	92	85_92	CladeV	0.797818809
85	92	85_92	CladeV	1.257710349
86	66	66_86	CladeIII	1.033448412
86	66	66_86	CladeIII	0.785019125
87	76	76_87	CladeIII	1.247580615
87	76	76_87	CladeIII	0.541162224
87	76	76_87	CladeIII	0.998245366
91	94	91_94	CladeV	0.698565052
91	94	91_94	CladeV	1.438069141
92	85	85_92	CladeIII	0.881154175
92	85	85_92	CladeIII	0.397070304
94	91	91_94	CladeIII	0.479343921
